# Supplementary material for: Fully forward mode training for optical neural networks
Source: Nature. 2024 Aug 7;632(8024):280–6. doi: 10.1038/s41586-024-07687-4 (PMC11306102; doi:10.1038/s41586-024-07687-4)
Supplement: Supplementary file 4 — Source Data Figs. 2–5 and Source Data Extended Data Figs. 1 and 4 [file 41586_2024_7687_MOESM4_ESM.xlsx]

## Sheet: Fig2
Fig2c
	Light field	Gradient
MNSIT	0.95	0.88
CIFAR-10	0.97	0.89
Fashion-MNIST	0.94	0.87
MWD	0.93	0.88
Fig2d
	1	2	3	4	5
in-silico-2	0.24	,0.3	0.44	0.64	0.58
in-silico-4	0.54	0.5	0.46	0.52	0.6
in-silico-6	0.74	0.68	0.54	0.5	0.46
in-silico-8	0.56	0.6	0.54	0.62	0.62
FFM-2	0.86	0.9	0.86	0.84
FFM-4	0.9	0.9	0.92	0.92
FFM-6	0.94	0.9	0.93	0.92
FFM-8	0.9	0.92	0.94	0.94
Fig2g
	1	2	3	4	5
FFM_NL	95	94	93	94	92
FFM_L	91	91	89	90	91
PAT_NL	89	87	93	92	87
PAT_L	88	91	87	89	92

## Sheet: Fig3
Fig3b					Fig3d
FFM-scatter_1	FFM-scatter_2	OPT-scatter-1	OPT-scatter-2			FFM-SNR-list	OPT-SNR-list	FFM-HWFW-list	OPT-HWFW-list
0.0225	0.0235	0.0226	0.0236		mean	8.46	2.29	81.2	120
0.0224	0.0234	0.0223	0.0237		std	0.5878	0.2509	4.7489	8.1769
0.0224	0.0234	0.0221	0.0236			0.603	0.2418	4.8028	7.6692
0.0224	0.0233	0.022	0.0235			0.619	0.2336	4.8705	7.2207
0.0223	0.0232	0.0219	0.0234			0.6357	0.2263	4.9511	6.8287
0.0223	0.0231	0.022	0.0234			0.6529	0.2199	5.0438	6.4903
0.0224	0.023	0.0221	0.0234			0.6707	0.2142	5.1479	6.2028
0.0224	0.0229	0.0221	0.0235			0.6888	0.2093	5.2625	5.9635
0.0224	0.0228	0.0222	0.0235			0.7073	0.2051	5.3867	5.7695
0.0224	0.0226	0.0222	0.0235			0.7261	0.2016	5.5199	5.6182
0.0223	0.0225	0.0221	0.0235			0.7451	0.1987	5.6612	5.5068
0.0223	0.0223	0.0221	0.0235			0.7642	0.1964	5.8097	5.4324
0.0222	0.0222	0.0221	0.0234			0.7833	0.1946	5.9647	5.3924
0.0221	0.022	0.0221	0.0234			0.8024	0.1933	6.1254	5.384
0.0221	0.0219	0.0221	0.0234			0.8214	0.1925	6.2909	5.4044
0.022	0.0217	0.0221	0.0234			0.8401	0.1921	6.4604	5.4509
0.022	0.0216	0.0221	0.0234			0.8587	0.192	6.6331	5.5207
0.0219	0.0215	0.0221	0.0234			0.8768	0.1923	6.8082	5.611
0.0218	0.0214	0.0221	0.0234			0.8946	0.1928	6.985	5.7191
0.0217	0.0212	0.0221	0.0234			0.9118	0.1936	7.1625	5.8422
0.0216	0.0211	0.022	0.0234			0.9285	0.1945	7.34	5.9776
0.0215	0.021	0.022	0.0234			0.9446	0.1956	7.5167	6.1225
0.0214	0.0209	0.0219	0.0234			0.9599	0.1969	7.6917	6.2741
0.0212	0.0209	0.0219	0.0233			0.9744	0.1981	7.8642	6.4297
0.021	0.0208	0.0218	0.0233			0.988	0.1994	8.0335	6.5866
0.0208	0.0208	0.0218	0.0233			1.0006	0.2007	8.1987	6.7418
0.0207	0.0207	0.0217	0.0233			1.0123	0.2019	8.359	6.8928
0.0206	0.0207	0.0217	0.0233			1.0224	0.1978	8.8431	6.7789
0.0204	0.0207	0.0217	0.0233			1.0246	0.1963	9.0087	6.6392
0.0203	0.0206	0.0217	0.0233			1.0473	0.1994	9.2102	6.7804
0.0199	0.0207	0.0217	0.0232			1.0039	0.2003	9.3374	6.945
0.0198	0.0206	0.0217	0.0232			1.0145	0.1999	9.3904	7.348
0.0195	0.0206	0.0217	0.0232			0.992	0.1948	9.2198	7.3085
0.0193	0.0206	0.0216	0.0232			1.0023	0.1866	9.006	6.8267
0.0193	0.0206	0.0216	0.0232			1.0145	0.1815	9.1886	6.4149
0.0191	0.0206	0.0216	0.0232			1.0163	0.1787	9.1477	6.0721
0.0189	0.0207	0.0216	0.0232			1.0137	0.183	9.0966	5.5341
0.0189	0.0207	0.0216	0.0231			1.0005	0.1855	8.8219	5.6931
0.0188	0.0207	0.0215	0.0231			0.9969	0.179	8.7621	6.0317
0.0187	0.0207	0.0215	0.0231			0.9633	0.1691	8.4763	6.3388
0.0186	0.0207	0.0215	0.0231			0.951	0.1636	8.5856	6.3568
0.0186	0.0207	0.0215	0.0231			0.9583	0.159	8.6971	6.345
0.0186	0.0207	0.0214	0.0231			0.9639	0.1657	8.7026	6.3034
0.0182	0.0207	0.0214	0.023			0.981	0.1708	8.5181	6.4452
0.0182	0.0207	0.0214	0.023			1.0102	0.1633	8.5843	6.0866
0.0184	0.0207	0.0214	0.023			1.0303	0.1654	8.5799	5.4852
0.0183	0.0207	0.0214	0.023			0.9854	0.1758	8.3562	5.3675
0.0183	0.0207	0.0214	0.023			0.9787	0.177	8.5032	5.9941
0.0184	0.0207	0.0214	0.0229			0.9746	0.1842	8.2532	6.4256
0.0184	0.0207	0.0213	0.0229			0.9079	0.1868	7.7554	6.8786
0.0184	0.0207	0.0212	0.0229			0.8828	0.1932	7.7398	7.0976
0.0184	0.0207	0.0211	0.0229			0.8583	0.2009	7.2632	6.8275
0.0184	0.0207	0.0211	0.0228			0.8638	0.1999	7.0556	5.8972
0.0184	0.0207	0.021	0.0228			0.8468	0.1948	6.4639	5.5497
0.0184	0.0207	0.021	0.0228			0.8313	0.1981	6.383	5.0496
0.0184	0.0207	0.021	0.0228			0.8105	0.2033	6.2943	5.077
0.0184	0.0207	0.0209	0.0228			0.7799	0.2032	6.4571	5.1116
0.0184	0.0207	0.0209	0.0228			0.7369	0.2031	6.55	5.5765
0.0184	0.0207	0.0208	0.0228			0.6907	0.2083	6.4243	5.7895
0.0184	0.0207	0.0208	0.0228			0.6762	0.211	6.3394	6.0099
0.0184	0.0207	0.0207	0.0228			0.5952	0.2091	6.0049	6.4507
0.0184	0.0207	0.0207	0.0228			0.5759	0.2113	5.8919	6.6415
0.0184	0.0207	0.0206	0.0228			0.5609	0.213	5.6777	6.7952
0.0184	0.0207	0.0206	0.0228			0.5821	0.2089	5.4263	6.6527
0.0184	0.0207	0.0205	0.0228			0.6113	0.2046	5.1376	6.7306
0.0184	0.0207	0.0205	0.0228			0.6151	0.1919	4.9609	7.5924
0.0184	0.0207	0.0205	0.0228			0.6771	0.19	5.7854	7.5696
0.0184	0.0207	0.0204	0.0228			0.687	0.1914	5.9894	8.2418
0.0184	0.0207	0.0204	0.0228			0.7025	0.1896	6.0021	8.7154
0.0184	0.0207	0.0204	0.0228			0.6664	0.1895	6.0379	8.7341
0.0184	0.0207	0.0204	0.0227			0.6324	0.1957	6.3112	8.7212
0.0184	0.0207	0.0204	0.0227			0.6278	0.1918	5.9904	8.2499
0.0184	0.0207	0.0204	0.0228			0.6276	0.1929	5.5144	7.8319
0.0184	0.0207	0.0204	0.0227			0.6662	0.1919	5.5653	7.4618
0.0184	0.0207	0.0204	0.0227			0.6734	0.1768	5.6705	7.5604
0.0184	0.0207	0.0204	0.0227			0.687	0.1549	5.9792	7.8665
0.0184	0.0207	0.0203	0.0227			0.707	0.1462	5.9343	8.379
0.0184	0.0207	0.0203	0.0227			0.6936	0.1493	6.1245	8.5826
0.0184	0.0207	0.0203	0.0227			0.6873	0.1506	5.8649	8.4771
0.0184	0.0207	0.0203	0.0227			0.6977	0.1504	6.2463	8.5795
0.0184	0.0207	0.0203	0.0226			0.6733	0.147	6.1443	8.6766
0.0184	0.0207	0.0203	0.0227			0.6378	0.1526	6.2425	8.5091
0.0184	0.0207	0.0203	0.0226			0.6338	0.1546	5.9194	8.2884
0.0184	0.0207	0.0203	0.0226			0.6728	0.1546	6.1565	8.2703
0.0184	0.0207	0.0203	0.0226			0.6704	0.1438	6.2158	8.7156
0.0184	0.0207	0.0204	0.0226			0.6682	0.1496	6.4281	9.2015
0.0184	0.0207	0.0204	0.0226			0.6995	0.1548	6.464	9.5185
0.0184	0.0207	0.0204	0.0226			0.6694	0.1561	6.441	10.354
0.0184	0.0207	0.0204	0.0227			0.6874	0.1547	6.9088	10.4646
0.0184	0.0207	0.0204	0.0227			0.7166	0.1648	6.8082	10.2752
0.0184	0.0207	0.0204	0.0227			0.7661	0.1727	7.0121	9.6183
0.0184	0.0207	0.0204	0.0227			0.7647	0.1799	6.9783	8.7925
0.0184	0.0207	0.0204	0.0227			0.7815	0.1919	6.997	8.7355
0.0184	0.0207	0.0204	0.0227			0.8072	0.1975	6.8088	8.4544
0.0184	0.0207	0.0204	0.0227			0.8061	0.1989	6.5626	8.3718
0.0184	0.0207	0.0204	0.0226			0.8126	0.2066	6.3665	8.4859
0.0184	0.0207	0.0204	0.0226			0.8069	0.2131	6.1865	9.0548
0.0184	0.0207	0.0204	0.0226			0.8491	0.2105	6.0523	9.3519
0.0184	0.0207	0.0204	0.0226			0.8668	0.219	5.8848	9.3328
0.0184	0.0207	0.0204	0.0226			0.8057	0.2205	6.0135	8.9975
		0.0204	0.0226			0.8594	0.231	6.1867	8.8166
		0.0204	0.0226			0.8815	0.2316	6.1154	8.3176
		0.0204	0.0226			0.9163	0.2301	6.272	8.0159
		0.0204	0.0226			0.9385	0.2362	6.5943	8.2645
		0.0204	0.0225			0.9205	0.2438	7.1956	8.6408
		0.0204	0.0225			0.9327	0.2381	7.349	9.3151
		0.0204	0.0225			0.9187	0.244	7.482	9.5614
		0.0204	0.0224			0.8968	0.2405	7.3828	9.5944
		0.0204	0.0224			0.8684	0.23	7.1926	9.1575
		0.0204	0.0224			0.8701	0.2273	7.1307	8.5499
		0.0204	0.0224			0.8666	0.2159	7.0478	8.0718
		0.0204	0.0223			0.8899	0.2079	6.9763	7.8845
		0.0204	0.0224			0.8791	0.2017	6.9162	7.9384
		0.0204	0.0223			0.9565	0.1777	6.8352	7.9722
		0.0204	0.0223			0.9695	0.1714	6.7333	8.1973
		0.0204	0.0223			0.9857	0.1672	6.4613	8.6125
		0.0205	0.0223			0.9945	0.1804	6.3162	8.7486
		0.0205	0.0224			0.9978	0.1825	6.1166	9.0781
		0.0204	0.0223			0.9881	0.1829	5.5002	8.871
		0.0205	0.0224			0.9851	0.1781	5.5263	8.8573
		0.0205	0.0224			1.0071	0.1794	5.2835	8.8238
		0.0205	0.0224			0.9793	0.1748	4.9849	8.7706
		0.0205	0.0224			0.9813	0.1687	5.0712	9.2147
		0.0204	0.0224			0.9848	0.1514	5.2296	9.7349
		0.0204	0.0224			0.9508	0.1408	5.2039	10.3348
		0.0204	0.0224			0.9332	0.1441	5.2722	10.7124
		0.0204	0.0224			0.9148	0.1592	4.9001	10.8233
		0.0204	0.0224			0.8777	0.1659	4.9204	10.882
		0.0204	0.0224			0.843	0.1624	4.7768	10.2032
		0.0204	0.0224			0.7857	0.1606	4.9101	9.817
		0.0204	0.0224			0.7529	0.1535	4.6681	9.7199
		0.0204	0.0224			0.7283	0.1538	4.4582	9.6509
		0.0203	0.0224			0.7615	0.1382	4.2789	10.033
		0.0203	0.0224			0.7456	0.1371	4.6729	10.139
		0.0203	0.0224			0.7243	0.1398	4.2963	10.4388
		0.0203	0.0224			0.7041	0.1603	4.493	9.9908
		0.0203	0.0224			0.7241	0.1688	4.4926	9.9953
		0.0203	0.0224			0.7111	0.169	4.4128	9.9802
		0.0203	0.0224			0.7275	0.174	4.441	9.686
		0.0203	0.0224			0.6804	0.1667	4.2539	9.1109
		0.0203	0.0224			0.6413	0.1706	4.2443	8.983
		0.0203	0.0224			0.6114	0.1718	4.2942	9.3471
		0.0203	0.0223			0.6027	0.1764	4.5526	9.828
		0.0203	0.0223			0.5743	0.178	4.5489	10.3831
		0.0203	0.0223			0.5504	0.1709	4.4648	10.7105
		0.0203	0.0223			0.5534	0.1724	4.8821	10.812
		0.0203	0.0223			0.5465	0.1761	5.1186	10.9019
		0.0203	0.0223			0.5219	0.1786	5.4662	10.0816
		0.0203	0.0223			0.5188	0.1845	5.3767	9.3336
		0.0203	0.0222			0.4799	0.188	5.353	9.0769
		0.0204	0.0223			0.5399	0.1859	5.5739	9.0487
		0.0204	0.0223			0.5371	0.1788	5.1726	8.9877
		0.0204	0.0222			0.5713	0.172	5.6011	9.3173
		0.0204	0.0222			0.5548	0.1791	5.6807	9.5682
		0.0204	0.0222			0.5482	0.1774	5.89	9.7885
		0.0204	0.0222			0.5811	0.1617	5.8983	9.9799
		0.0204	0.0222			0.5446	0.1456	6.035	9.6258
		0.0204	0.0222			0.5637	0.1491	5.9056	9.2428
		0.0204	0.0222			0.5168	0.145	6.2398	9.0886
		0.0204	0.0222			0.5403	0.1593	6.4893	8.9485
		0.0204	0.0222			0.5532	0.1541	6.3887	9.6016
		0.0204	0.0223			0.5622	0.1488	6.5981	10.1547
		0.0204	0.0222			0.6239	0.1629	6.5748	10.5654
		0.0204	0.0222			0.6399	0.1722	6.7908	11.0022
		0.0204	0.0222			0.6915	0.1927	6.8066	11.2076
		0.0204	0.0222			0.7201	0.2027	6.8036	11.6079
		0.0204	0.0222			0.7521	0.2109	6.9634	10.8365
		0.0204	0.0223			0.7752	0.2144	6.3488	10.6062
		0.0204	0.0222			0.7937	0.2201	5.8042	10.3947
		0.0203	0.0222			0.8114	0.2235	5.9787	10.6248
		0.0203	0.0222			0.8039	0.2364	6.023	11.0359
		0.0203	0.0223			0.7921	0.2434	6.1879	11.3719
		0.0203	0.0222			0.8458	0.2484	6.1428	11.6347
		0.0203	0.0222			0.8678	0.2519	6.217	11.826
		0.0203	0.0222			0.8906	0.2622	6.4883	11.7347
		0.0203	0.0222			0.9124	0.2688	6.2731	11.6199
		0.0203	0.0222			0.9051	0.2663	6.2874	11.2224
		0.0203	0.0222			0.9094	0.2561	6.3182	10.7998
		0.0204	0.0222			0.9156	0.2621	6.3329	10.1369
		0.0204	0.0222			0.9265	0.2634	6.254	10.4331
		0.0204	0.0222			0.9227	0.2652	6.4039	10.7943
		0.0204	0.0222			0.9136	0.2677	6.3117	10.9649
		0.0204	0.0222			0.8802	0.2653	6.7085	11.1599
		0.0204	0.0222			0.8455	0.2744	6.6526	11.0769
		0.0204	0.0222			0.834	0.2706	6.4342	11.1396
		0.0204	0.0222			0.7901	0.2731	6.8547	10.0287
		0.0205	0.0222			0.7723	0.2711	6.4926	9.7164
		0.0205	0.0222			0.7447	0.2642	6.1477	9.6823
		0.0205	0.0222			0.7005	0.2667	6.4386	9.4078
		0.0205	0.0222			0.7085	0.2538	6.1379	9.3635
		0.0205	0.0221			0.7437	0.2634	6.3687	9.5482
		0.0205	0.0221			0.7401	0.2588	6.613	9.7059
		0.0205	0.0221			0.7477	0.2501	6.7612	9.7922
		0.0205	0.0221			0.7163	0.2407	6.845	10.0682
		0.0205	0.0221			0.7281	0.2365	6.8642	9.5926
		0.0205	0.0221			0.7449	0.235	7.0782	9.3086
		0.0205	0.0221			0.7185	0.2369	6.8033	9.003
		0.0205	0.0221			0.6991	0.2329	6.7694	8.6744
		0.0204	0.0221			0.7329	0.226	6.7172	9.1018
		0.0205	0.0221			0.7173	0.2207	7.0413	9.4382
		0.0204	0.0221			0.7081	0.2092	7.1695	9.4281
		0.0204	0.0221			0.6883	0.2036	6.9214	9.7107
		0.0204	0.0221			0.693	0.202	7.5708	9.9823
		0.0204	0.0221			0.7052	0.199	7.5877	9.9405
		0.0204	0.0221			0.7122	0.1802	7.5799	9.7974
		0.0203	0.0221			0.6799	0.1711	7.1852	9.1741
		0.0203	0.022			0.6455	0.1749	7.2034	8.7972
		0.0203	0.022			0.6324	0.1912	6.7676	8.6188
		0.0203	0.022			0.6109	0.1798	6.6836	8.685
		0.0203	0.022			0.644	0.1759	6.6132	8.7373
		0.0203	0.022			0.6449	0.1649	6.2957	8.7789
		0.0203	0.022			0.6695	0.169	6.5311	8.5984
		0.0203	0.022			0.7184	0.184	6.5492	8.6682
		0.0203	0.022			0.7086	0.1777	6.6094	8.731
		0.0203	0.022			0.7635	0.1729	6.5703	8.5292
		0.0202	0.022			0.7554	0.1757	6.2506	8.322
		0.0202	0.022			0.7426	0.1699	6.3022	7.6371
		0.0202	0.0219			0.744	0.1625	5.9875	8.1922
		0.0202	0.0219			0.7317	0.1661	6.4849	8.6229
		0.0202	0.022			0.7098	0.1644	7.0426	8.8865
		0.0202	0.022			0.7353	0.1667	7.4061	8.9386
		0.0202	0.022			0.7776	0.1628	7.5324	8.7346
		0.0202	0.022			0.8027	0.1589	7.305	8.6975
		0.0202	0.022			0.8147	0.1542	7.3841	8.3562
		0.0202	0.022			0.8116	0.1524	7.1097	8.1786
		0.0202	0.022			0.8038	0.1487	6.811	7.9543
		0.0202	0.022			0.7987	0.1414	6.7462	7.7281
		0.0202	0.022			0.8055	0.1266	6.4118	7.7118
		0.0202	0.022			0.7747	0.1292	6.207	7.9087
		0.0202	0.022			0.7592	0.1263	5.5942	7.8963
		0.0202	0.022			0.7416	0.1303	5.5134	7.6775
		0.0202	0.022			0.7296	0.1262	5.5937	7.4628
		0.0202	0.022			0.7013	0.1263	5.6538	7.2537
		0.0202	0.0219			0.6973	0.1306	5.5444	7.0502
		0.0202	0.022			0.7278	0.1373	5.8081	6.5929
		0.0202	0.022			0.6945	0.1493	6.052	5.8801
		0.0202	0.022			0.718	0.1547	5.8055	6.4163
		0.0203	0.022			0.7331	0.1508	6.1932	6.8371
		0.0202	0.0219			0.7344	0.1545	6.3835	6.8406
		0.0203	0.0219			0.779	0.1546	6.1962	7.1124
		0.0202	0.0219			0.7778	0.1672	6.6917	7.1817
		0.0203	0.0219			0.7485	0.1708	6.9924	7.2644
		0.0203	0.0218			0.748	0.1683	7.1171	7.3104
		0.0203	0.0218			0.7296	0.1738	6.8529	7.063
		0.0203	0.0218			0.78	0.1812	6.9673	6.7783
		0.0202	0.0218			0.7169	0.1885	6.6573	6.7138
		0.0203	0.0218			0.7131	0.1774	6.7229	6.6564
		0.0203	0.0218			0.6924	0.1573	6.6203	6.6062
		0.0202	0.0218			0.6665	0.1707	6.7891	6.775
		0.0203	0.0218			0.6571	0.178	6.498	6.9067
		0.0202	0.0218			0.6369	0.1784	6.4296	7.0495
		0.0202	0.0218			0.7135	0.1876	6.7317	7.2514
		0.0203	0.0218			0.7702	0.197	7.0114	7.0417
		0.0203	0.0217			0.8085	0.2086	7.0114	6.6317
		0.0203	0.0217			0.8066	0.213	6.9448	6.444
		0.0203	0.0217			0.8387	0.2239	6.8437	6.0043
		0.0203	0.0217			0.861	0.2276	7.1492	6.5581
		0.0203	0.0217			0.8974	0.2301	7.2103	6.6927
		0.0203	0.0217			0.9503	0.2351	7.5785	6.8345
		0.0203	0.0217			0.9693	0.2394	7.9026	6.9834
		0.0203	0.0217			0.9727	0.2534	7.9904	6.8826
		0.0203	0.0217			1.0111	0.2626	7.9531	6.5741
		0.0203	0.0216			1.038	0.2638	7.5778	6.7858
		0.0203	0.0216			1.0346	0.2603	7.4367	6.9993
		0.0203	0.0216			0.9962	0.2592	7.2377	6.9551
		0.0202	0.0216			0.9917	0.2625	7.1206	7.1239
		0.0203	0.0216			0.9833	0.2616	7.2333	7.5046
		0.0202	0.0216			1.0003	0.26	7.1041	8.1003
		0.0202	0.0216			0.977	0.2674	6.9131	8.2292
		0.0202	0.0216			1.0003	0.2653	6.5872	8.3637
		0.0202	0.0216			1.0312	0.2625	6.6347	8.7169
		0.0202	0.0216			1.0375	0.2635	6.6147	8.8182
		0.0202	0.0216			1.007	0.2553	6.5274	8.9269
		0.0202	0.0216			0.9946	0.2496	6.5541	8.7837
		0.0202	0.0216			1.0085	0.244	6.3656	8.8578
		0.0202	0.0216			1.0047	0.2206	6.2924	8.6794
		0.0202	0.0216			0.9861	0.2185	5.9736	8.7163
		0.0202	0.0216			0.9486	0.2143	5.5188	8.758
		0.0202	0.0216			0.9173	0.2252	5.7292	8.3308
		0.0202	0.0216			0.9073	0.2325	5.954	8.118
		0.0202	0.0216			0.91	0.2235	6.0934	8.1163
		0.0202	0.0216			0.904	0.2178	6.3306	8.1113
		0.0202	0.0216			0.8809	0.2213	5.9673	8.1056
		0.0203	0.0216			0.8633	0.2198	6.0945	7.8849
		0.0203	0.0216			0.8654	0.219	6.1624	8.1318
		0.0203	0.0216			0.8359	0.2158	5.8405	8.3307
		0.0203	0.0216			0.8038	0.2052	5.8963	8.5311
		0.0203	0.0216			0.7751	0.1871	5.9992	8.732
		0.0203	0.0217			0.7903	0.1866	5.7949	8.6774
		0.0203	0.0216			0.7704	0.1767	6.0449	8.6267
		0.0203	0.0216			0.7618	0.1661	6.2785	8.5797
		0.0203	0.0216			0.7347	0.1577	6.4977	8.5366
		0.0203	0.0216			0.7302	0.1492	6.2957	8.4958
		0.0203	0.0216			0.7205	0.1444	6.3966	8.2008
		0.0203	0.0216			0.7067	0.1342	6.5811	8.1193
		0.0203	0.0216			0.6815	0.1255	6.3785	8.0396
		0.0203	0.0216			0.7049	0.116	6.74	7.9617
		0.0203	0.0216			0.6947	0.1227	6.4708	7.8854
		0.0203	0.0216			0.6974	0.1394	6.4185	8.0239
		0.0203	0.0217			0.7557	0.1396	6.4972	7.2238
		0.0203	0.0217			0.8051	0.1433	6.8423	6.681
		0.0203	0.0217			0.867	0.1557	7.1323	6.3919
		0.0203	0.0216			0.8557	0.1518	7.0695	6.5668
		0.0203	0.0217			0.857	0.1552	6.7701	6.7364
		0.0203	0.0216			0.8572	0.1492	6.7035	7.1618
		0.0203	0.0216			0.8511	0.1509	6.6091	7.3281
		0.0202	0.0216			0.8267	0.1494	6.8162	7.7094
		0.0202	0.0215			0.8589	0.1531	6.814	7.624
		0.0202	0.0216			0.8653	0.1573	6.6025	7.7572
		0.0202	0.0216			0.858	0.1605	6.1489	7.6385
		0.0202	0.0216			0.8455	0.1657	5.9223	7.3142
		0.0202	0.0216			0.8716	0.1634	5.8115	7.0402
		0.0202	0.0216			0.8516	0.1604	6.0757	7.5476
		0.0202	0.0216			0.803	0.1546	5.7805	7.636
		0.0202	0.0216			0.7424	0.1556	5.9401	7.9446
		0.0202	0.0216			0.7851	0.1611	6.1789	8.216
		0.0202	0.0216			0.8044	0.1532	6.357	8.4518
		0.0202	0.0216			0.8188	0.1453	6.5074	8.3961
		0.0202	0.0216			0.8281	0.1484	6.6312	7.8358
		0.0202	0.0216			0.8569	0.1472	6.6268	7.5436
		0.0202	0.0216			0.848	0.1493	7.0841	7.5179
		0.0202	0.0216			0.8315	0.1545	6.9754	7.24
		0.0202	0.0216			0.8098	0.1433	6.8433	7.1806
		0.0202	0.0216			0.7987	0.1474	6.6864	7.1264
		0.0202	0.0216			0.7781	0.1441	6.2904	7.2895
		0.0202	0.0216			0.7619	0.1461	5.9116	7.4139
		0.0202	0.0216			0.7528	0.1566	5.3337	7.5012
		0.0201	0.0216			0.7576	0.1524	5.2835	7.3402
		0.0201	0.0215			0.7733	0.1504	5.469	6.9758
		0.0201	0.0215			0.7903	0.1486	5.5132	6.9273
		0.0202	0.0215			0.798	0.147	5.5178	6.9327
		0.0201	0.0215			0.7746	0.1519	5.9223	6.9471
		0.0201	0.0215			0.7258	0.1536	5.2547	6.9704
		0.0201	0.0215			0.6976	0.1491	6.0187	7.0027
		0.0201	0.0215			0.7067	0.15	6.3773	7.3031
		0.0201	0.0214			0.6921	0.143	6.7251	7.1433
		0.0201	0.0215			0.6695	0.1367	7.0442	7.1596
		0.0201	0.0214			0.6707	0.1369	7.1646	7.1066
		0.0201	0.0214			0.673	0.1374	7.2927	7.0548
		0.0201	0.0214			0.6766	0.1384	7.4295	7.005
		0.0201	0.0214			0.6813	0.1399	7.5759	6.9579
		0.0201	0.0215			0.6872	0.1418	7.7326	6.9141
		0.0201	0.0215			0.6941	0.1442	7.9007	6.8742
		0.0201	0.0215			0.7022	0.1471	8.0811	6.839
		0.0201	0.0215			0.7113	0.1505	8.2745	6.8092
		0.0201	0.0215			0.7215	0.1546	8.482	6.7853
		0.0202	0.0215			0.7327	0.1591	8.7043	6.768
		0.0202	0.0215			0.7449	0.1643	8.9424	6.7581
		0.0202	0.0215			0.7582	0.1702	9.1973	6.7561
		0.0202	0.0215			0.7723	0.1767	9.4697	6.7628
		0.0202	0.0216			0.7875	0.1838	9.7605	6.7789
		0.0202	0.0216			0.8035	0.1917	10.0708	6.8049
		0.0202	0.0216			0.8205	0.2003	10.4012	6.8415
		0.0202	0.0216			0.8383	0.2096	10.7529	6.8895
		0.0202	0.0216			0.857	0.2197	11.1265	6.9495
		0.0202	0.0216			0.8766	0.2306	11.5231	7.0221
		0.0202	0.0216			0.8969	0.2423	11.9435	7.1081
		0.0202	0.0216			0.9181	0.2549	12.3886	7.208
		0.0202	0.0216			0.94	0.2683	12.8594	7.3226
		0.0202	0.0217			0.9627	0.2827	13.3566	7.4525
		0.0202	0.0217			0.9861	0.2979	13.8812	7.5985
		0.0202	0.0217			1.0103	0.3141	14.4341	7.761
		0.0202	0.0217
		0.0202	0.0217
		0.0202	0.0217
		0.0202	0.0217
		0.0202	0.0217
		0.0202	0.0217
		0.0202	0.0217
		0.0202	0.0217
		0.0202	0.0217
		0.0202	0.0216
		0.0202	0.0216
		0.0202	0.0216
		0.0202	0.0216
		0.0202	0.0216
		0.0202	0.0217
		0.0201	0.0217
		0.0201	0.0217
		0.0202	0.0217
		0.0202	0.0217
		0.0202	0.0217
		0.0201	0.0217
		0.0201	0.0217
		0.0201	0.0216
		0.0201	0.0216
		0.0201	0.0216
		0.02	0.0216
		0.02	0.0216
		0.0201	0.0216
		0.02	0.0216
		0.02	0.0217
		0.0201	0.0217
		0.02	0.0217
		0.02	0.0217
		0.02	0.0216
		0.0201	0.0216
		0.02	0.0216
		0.02	0.0216
		0.02	0.0216
		0.02	0.0216
		0.0201	0.0217
		0.0201	0.0217
		0.0201	0.0217
		0.0201	0.0217
		0.0201	0.0216
		0.0201	0.0216
		0.0201	0.0216
		0.0201	0.0216
		0.0201	0.0216
		0.0201	0.0216
		0.0201	0.0216
		0.0202	0.0216
		0.0201	0.0216
		0.0201	0.0216
		0.0202	0.0216
		0.0202	0.0216
		0.0202	0.0216
		0.0201	0.0216
		0.0201	0.0216
		0.0201	0.0216
		0.0201	0.0216
		0.0201	0.0216
		0.0201	0.0216
		0.0201	0.0216
		0.0201	0.0216
		0.0201	0.0216
		0.0201	0.0216
		0.0201	0.0216
		0.0201	0.0216
		0.0201	0.0216
		0.0201	0.0216
		0.0201	0.0216
		0.0201	0.0216
		0.0201	0.0216
		0.0201	0.0216
		0.0201	0.0216
		0.0202	0.0216
		0.0201	0.0216
		0.0202	0.0216
		0.0202	0.0216
		0.0202	0.0216
		0.0202	0.0216
		0.0202	0.0216
		0.0202	0.0216
		0.0202	0.0216
		0.0202	0.0216
		0.0202	0.0216
		0.0202	0.0215
		0.0201	0.0215
		0.0201	0.0215
		0.0201	0.0215
		0.0201	0.0215
		0.0201	0.0215
		0.0201	0.0215
		0.0201	0.0215
		0.0201	0.0215
		0.0201	0.0215
		0.0201	0.0215
		0.0201	0.0215
		0.0201	0.0215
		0.0201	0.0214
		0.0201	0.0215
		0.0201	0.0215
		0.0201	0.0215
		0.0202	0.0215
		0.0201	0.0215
		0.0202	0.0215
		0.0202	0.0215
		0.0201	0.0216
		0.0202	0.0216
		0.0202	0.0216
		0.0202	0.0216
		0.0201	0.0216
		0.0201	0.0216
		0.0201	0.0216
		0.0201	0.0215
		0.0201	0.0215
		0.0201	0.0215
		0.0201	0.0215
		0.0201	0.0216
		0.0201	0.0215
		0.0201	0.0215
		0.0201	0.0215
		0.0201	0.0215
		0.0201	0.0215
		0.0201	0.0215
		0.0201	0.0214
		0.0201	0.0215
		0.0201	0.0214
		0.0201	0.0214
		0.0201	0.0214
		0.0201	0.0214
		0.0201	0.0215
		0.0201	0.0215
		0.0201	0.0215
		0.0201	0.0215
		0.0201	0.0215
		0.0201	0.0215
		0.0201	0.0215
		0.0201	0.0215
		0.0201	0.0215
		0.0201	0.0215
		0.0201	0.0215
		0.0201	0.0215
		0.0202	0.0215
		0.0202	0.0215
		0.0202	0.0215
		0.0202	0.0215
		0.0202	0.0215
		0.0202	0.0215
		0.0202	0.0215
		0.0202	0.0215
		0.0202	0.0215
		0.0202	0.0215
		0.0202	0.0215
		0.0202	0.0215
		0.0201	0.0215
		0.0202	0.0215
		0.0202	0.0215
		0.0202	0.0215
		0.0202	0.0215
		0.0202	0.0215
		0.0201	0.0215
		0.0202	0.0215
		0.0201	0.0215
		0.0201	0.0215
		0.0201	0.0215
		0.0202	0.0215
		0.0201	0.0215
		0.0202	0.0215
		0.0201	0.0214
		0.0201	0.0215
		0.0201	0.0214
		0.0201	0.0215
		0.0201	0.0215
		0.0201	0.0215
		0.0201	0.0215
		0.0201	0.0215
		0.0201	0.0215
		0.0201	0.0215
		0.0201	0.0215
		0.0202	0.0215
		0.0201	0.0215
		0.0201	0.0215
		0.0201	0.0215
		0.0202	0.0214
		0.0201	0.0214
		0.0202	0.0214
		0.0202	0.0214
		0.0202	0.0215
		0.0202	0.0215
		0.0202	0.0215
		0.0202	0.0215
		0.0202	0.0214
		0.0202	0.0214
		0.0202	0.0215
		0.0202	0.0214
		0.0202	0.0214
		0.0202	0.0214
		0.0202	0.0214
		0.0202	0.0214
		0.0202	0.0214
		0.0202	0.0215
		0.0202	0.0215
		0.0202	0.0215
		0.0202	0.0215
		0.0202	0.0215
		0.0202	0.0215
		0.0202	0.0215
		0.0202	0.0215
		0.0202	0.0215
		0.0202	0.0215
		0.0202	0.0215
		0.0202	0.0215
		0.0202	0.0215
		0.0202	0.0215
		0.0202	0.0215
		0.0202	0.0215
		0.0202	0.0215
		0.0202	0.0215
		0.0202	0.0215
		0.0202	0.0215
		0.0202	0.0215
		0.0201	0.0215
		0.0202	0.0215
		0.0202	0.0215
		0.0202	0.0215
		0.0202	0.0215
		0.0202	0.0215
		0.0202	0.0215
		0.0202	0.0215
		0.0202	0.0215
		0.0202	0.0215
		0.0202	0.0215
		0.0202	0.0214
		0.0202	0.0214
		0.0202	0.0215
		0.0202	0.0215
		0.0202	0.0215
		0.0202	0.0214
		0.0202	0.0214
		0.0202	0.0214
		0.0202	0.0213
		0.0202	0.0214
		0.0202	0.0213
		0.0202	0.0214
		0.0202	0.0213
		0.0202	0.0213
		0.0202	0.0213
		0.0202	0.0213
		0.0202	0.0213
		0.0202	0.0214
		0.0202	0.0214
		0.0202	0.0214
		0.0202	0.0214
		0.0202	0.0214
		0.0202	0.0214
		0.0202	0.0214
		0.0202	0.0214
		0.0202	0.0214
		0.0202	0.0214
		0.0202	0.0214
		0.0202	0.0214
		0.0202	0.0214
		0.0202	0.0214
		0.0202	0.0214
		0.0202	0.0214
		0.0202	0.0214
		0.0202	0.0214
		0.0202	0.0214
		0.0202	0.0214
		0.0202	0.0213
		0.0202	0.0213
		0.0202	0.0213
		0.0202	0.0213
		0.0202	0.0213
		0.0202	0.0213
		0.0202	0.0213
		0.0202	0.0213
		0.0202	0.0213
		0.0202	0.0213
		0.0202	0.0213
		0.0202	0.0213
		0.0201	0.0213
		0.0201	0.0214
		0.0201	0.0214
		0.0201	0.0214
		0.0201	0.0214
		0.0201	0.0214
		0.0201	0.0214
		0.0201	0.0214
		0.0201	0.0214
		0.0201	0.0214
		0.0201	0.0214
		0.0201	0.0214
		0.0201	0.0214
		0.0201	0.0214
		0.0201	0.0214
		0.0201	0.0214
		0.0201	0.0214
		0.0201	0.0214
		0.0201	0.0214
		0.0201	0.0214
		0.0201	0.0214
		0.0201	0.0213
		0.0201	0.0213
		0.0202	0.0213
		0.0202	0.0213
		0.0202	0.0213
		0.0202	0.0213
		0.0201	0.0213
		0.0201	0.0213
		0.0201	0.0213
		0.0201	0.0214
		0.0201	0.0213
		0.0201	0.0214
		0.0202	0.0213
		0.0202	0.0214
		0.0202	0.0214
		0.0202	0.0214
		0.0202	0.0214
		0.0202	0.0213
		0.0202	0.0213
		0.0202	0.0213
		0.0201	0.0213
		0.0201	0.0213
		0.0201	0.0213
		0.0201	0.0213
		0.0201	0.0214
		0.0201	0.0214
		0.0201	0.0214
		0.0202	0.0214
		0.0202	0.0214
		0.0202	0.0214
		0.0202	0.0214
		0.0202	0.0214
		0.0202	0.0214
		0.0202	0.0214
		0.0202	0.0214
		0.0202	0.0214
		0.0202	0.0214
		0.0202	0.0214
		0.0202	0.0214
		0.0202	0.0214
		0.0202	0.0214
		0.0202	0.0214
		0.0202	0.0213
		0.0202	0.0213
		0.0202	0.0214
		0.0202	0.0214
		0.0202	0.0214
		0.0202	0.0214
		0.0202	0.0214
		0.0202	0.0213
		0.0202	0.0214
		0.0202	0.0213
		0.0202	0.0214
		0.0202	0.0214
		0.0202	0.0214
		0.0202	0.0214
		0.0202	0.0214
		0.0202	0.0214
		0.0202	0.0214
		0.0202	0.0214
		0.0202	0.0214
		0.0202	0.0214
		0.0202	0.0214
		0.0202	0.0214
		0.0202	0.0214
		0.0202	0.0214
		0.0201	0.0214
		0.0201	0.0214
		0.0201	0.0214
		0.0201	0.0214
		0.0201	0.0214
		0.0201	0.0214
		0.0201	0.0214
		0.0201	0.0213
		0.0201	0.0213
		0.0201	0.0213
		0.0201	0.0214
		0.0201	0.0214
		0.0201	0.0214
		0.0201	0.0214
		0.0201	0.0214
		0.0201	0.0214
		0.0201	0.0214
		0.0201	0.0214
		0.0201	0.0214
		0.0201	0.0214
		0.0201	0.0213
		0.0201	0.0213
		0.0201	0.0214
		0.0201	0.0214
		0.0201	0.0214
		0.0201	0.0214
		0.0201	0.0214
		0.0201	0.0214
		0.0201	0.0214
		0.02	0.0214
		0.0201	0.0214
		0.0201	0.0214
		0.0201	0.0214
		0.0201	0.0214
		0.0201	0.0214
		0.0201	0.0214
		0.0201	0.0214
		0.0201	0.0214
		0.0201	0.0214
		0.0201	0.0214
		0.0201	0.0214
		0.0201	0.0214
		0.0201	0.0214
		0.0201	0.0213
		0.0201	0.0214
		0.0202	0.0213
		0.0202	0.0213
		0.0202	0.0213
		0.0202	0.0213
		0.0202	0.0213
		0.0202	0.0213
		0.0202	0.0213
		0.0202	0.0214
		0.0202	0.0214
		0.0202	0.0214
		0.0201	0.0214
		0.0201	0.0214
		0.0201	0.0214
		0.0201	0.0214
		0.0201	0.0214
		0.0201	0.0214
		0.0201	0.0214
		0.0202	0.0214
		0.0201	0.0214
		0.0201	0.0215
		0.0201	0.0215
		0.0202	0.0215
		0.0202	0.0215
		0.0202	0.0215
		0.0201	0.0215
		0.0201	0.0215
		0.0201	0.0214
		0.0201	0.0214
		0.0202	0.0214
		0.0202	0.0214
		0.0202	0.0214
		0.0202	0.0214
		0.0202	0.0214
		0.0202	0.0214
		0.0202	0.0214
		0.0202	0.0214
		0.0202	0.0214
		0.0202	0.0214
		0.0202	0.0213
		0.0202	0.0214
		0.0202	0.0213
		0.0202	0.0213
		0.0201	0.0213
		0.0201	0.0213
		0.0201	0.0213
		0.0201	0.0214
		0.0201	0.0214
		0.0201	0.0214
		0.0201	0.0213
		0.0201	0.0214
		0.0201	0.0214
		0.0201	0.0214
		0.0201	0.0214
		0.0201	0.0214
		0.0201	0.0214
		0.0201	0.0214
		0.0201	0.0214
		0.0201	0.0214
		0.0201	0.0214
		0.0201	0.0214
		0.0201	0.0214
		0.0201	0.0214
		0.0201	0.0214
		0.0202	0.0214
		0.0202	0.0214
		0.0201	0.0214
		0.0201	0.0214
		0.0201	0.0214
		0.0202	0.0214
		0.0202	0.0214
		0.0202	0.0214
		0.0202	0.0213
		0.0202	0.0213
		0.0202	0.0213
		0.0202	0.0213
		0.0202	0.0213
		0.0202	0.0213
		0.0202	0.0213
		0.0202	0.0213
		0.0201	0.0213
		0.0201	0.0213
		0.0201	0.0213
		0.0201	0.0213
		0.0201	0.0213
		0.0201	0.0214
		0.0201	0.0214
		0.0201	0.0214
		0.0201	0.0213
		0.0201	0.0213
		0.0201	0.0213
		0.0201	0.0213
		0.0201	0.0213
		0.0202	0.0214
		0.0202	0.0214
		0.0202	0.0214
		0.0202	0.0214
		0.0202	0.0213
		0.0202	0.0213
		0.0202	0.0214
		0.0202	0.0214
		0.0202	0.0214
		0.0202	0.0214
		0.0202	0.0214
		0.0202	0.0213
		0.0201	0.0213
		0.0201	0.0213
		0.0201	0.0214
		0.0201	0.0214
		0.0202	0.0214
		0.0202	0.0214
		0.0201	0.0214
		0.0201	0.0214
		0.0201	0.0214
		0.0201	0.0214
		0.0201	0.0214
		0.0201	0.0214
		0.0201	0.0214
		0.0201	0.0213
		0.0202	0.0213
		0.0202	0.0213
		0.0202	0.0213
		0.0202	0.0213
		0.0202	0.0213
		0.0202	0.0213
		0.0202	0.0213
		0.0202	0.0213
		0.0202	0.0213
		0.0202	0.0213
		0.0202	0.0213
		0.0202	0.0213
		0.0202	0.0213
		0.0202	0.0213
		0.0202	0.0213
		0.0202	0.0213
		0.0202	0.0213
		0.0201	0.0212
		0.0202	0.0213
		0.0202	0.0213
		0.0201	0.0213
		0.0202	0.0213
		0.0201	0.0213
		0.0201	0.0212
		0.0201	0.0212
		0.0201	0.0212
		0.0201	0.0212
		0.0201	0.0213
		0.0201	0.0213
		0.0201	0.0213
		0.0201	0.0213
		0.0201	0.0213
		0.0201	0.0213
		0.0201	0.0213
		0.0201	0.0213
		0.0202	0.0213
		0.0202	0.0213
		0.0202	0.0214
		0.0202	0.0214
		0.0202	0.0214
		0.0201	0.0214
		0.0201	0.0214
		0.0202	0.0214
		0.0202	0.0214
		0.0202	0.0214
		0.0202	0.0214
		0.0202	0.0214
		0.0202	0.0214
		0.0201	0.0214
		0.0201	0.0214
		0.0201	0.0214
		0.0201	0.0214
		0.0201	0.0214
		0.0201	0.0214
		0.0201	0.0214
		0.0201	0.0214
		0.0201	0.0214
		0.0201	0.0214
		0.0201	0.0214
		0.0201	0.0214
		0.0201	0.0214
		0.0201	0.0214
		0.0201	0.0214
		0.0201	0.0214
		0.0201	0.0214
		0.0201	0.0214
		0.0201	0.0214
		0.0201	0.0213
		0.0201	0.0213
		0.0201	0.0213
		0.0201	0.0214
		0.0201	0.0213
		0.0202	0.0213
		0.0202	0.0214
		0.0201	0.0214
		0.0201	0.0214
		0.0201	0.0214
		0.0201	0.0214
		0.0201	0.0214
		0.0201	0.0213
		0.0201	0.0213
		0.0202	0.0214
		0.0202	0.0214
		0.0202	0.0214
		0.0202	0.0214
		0.0202	0.0214
		0.0202	0.0214
		0.0202	0.0214
		0.0202	0.0214
		0.0202	0.0214
		0.0202	0.0214
		0.0202	0.0214
		0.0202	0.0214
		0.0202	0.0214
		0.0201	0.0214
		0.0202	0.0214
		0.0202	0.0214
		0.0202	0.0214
		0.0201	0.0214
		0.0201	0.0214
		0.0201	0.0214
		0.0201	0.0214
		0.0201	0.0215
		0.0201	0.0215
		0.0201	0.0215
		0.0203	0.0215
			0.0215
			0.0215
			0.0215
			0.0215
			0.0215
			0.0215
			0.0215
			0.0215
			0.0215
			0.0215
			0.0215
			0.0215
			0.0214
			0.0214
			0.0214
			0.0214
			0.0214
			0.0214
			0.0213
			0.0213
			0.0214
			0.0214
			0.0213
			0.0214
			0.0213
			0.0213
			0.0213
			0.0214
			0.0214
			0.0214
			0.0214
			0.0214
			0.0214
			0.0214
			0.0214
			0.0214
			0.0214
			0.0214
			0.0214
			0.0214
			0.0214
			0.0214
			0.0214
			0.0214
			0.0214
			0.0215
			0.0215
			0.0214
			0.0214
			0.0214
			0.0215
			0.0215
			0.0215
			0.0215
			0.0215
			0.0215
			0.0215
			0.0215
			0.0215
			0.0215
			0.0214
			0.0215
			0.0215
			0.0215
			0.0215
			0.0215
			0.0215
			0.0215
			0.0215
			0.0215
			0.0215
			0.0215
			0.0215
			0.0215
			0.0215
			0.0215
			0.0215
			0.0215
			0.0215
			0.0215
			0.0215
			0.0215
			0.0215
			0.0214
			0.0214
			0.0214
			0.0214
			0.0214
			0.0214
			0.0214
			0.0215
			0.0215
			0.0214
			0.0215
			0.0215
			0.0215
			0.0215
			0.0215
			0.0215
			0.0215
			0.0214
			0.0214
			0.0214
			0.0214
			0.0214
			0.0214
			0.0214
			0.0214
			0.0214
			0.0214
			0.0214
			0.0214
			0.0214
			0.0214
			0.0213
			0.0213
			0.0213
			0.0213
			0.0213
			0.0214
			0.0214
			0.0214
			0.0214
			0.0214
			0.0214
			0.0214
			0.0213
			0.0213
			0.0214
			0.0214
			0.0214
			0.0214
			0.0214
			0.0214
			0.0214
			0.0214
			0.0214
			0.0213
			0.0213
			0.0213
			0.0213
			0.0213
			0.0213
			0.0213
			0.0213
			0.0213
			0.0213
			0.0213
			0.0213
			0.0213
			0.0213
			0.0213
			0.0213
			0.0213
			0.0213
			0.0213
			0.0214
			0.0214
			0.0214
			0.0214
			0.0214
			0.0214
			0.0214
			0.0214
			0.0214
			0.0214
			0.0214
			0.0214
			0.0214
			0.0214
			0.0214
			0.0214
			0.0214
			0.0214
			0.0214
			0.0214
			0.0213
			0.0214
			0.0213
			0.0214
			0.0214
			0.0214
			0.0214
			0.0214
			0.0213
			0.0214
			0.0214
			0.0214
			0.0214
			0.0214
			0.0214
			0.0214
			0.0214
			0.0214
			0.0214
			0.0214
			0.0214
			0.0214
			0.0214
			0.0214
			0.0214
			0.0214
			0.0214
			0.0213
			0.0214
			0.0214
			0.0213
			0.0213
			0.0213
			0.0214
			0.0213
			0.0213
			0.0214
			0.0214
			0.0214
			0.0214
			0.0214
			0.0214
			0.0214
			0.0214
			0.0214
			0.0214
			0.0214
			0.0214
			0.0214
			0.0214
			0.0214
			0.0214
			0.0214
			0.0214
			0.0214
			0.0214
			0.0214
			0.0214
			0.0214
			0.0214
			0.0214
			0.0214
			0.0214
			0.0214
			0.0214
			0.0214
			0.0214
			0.0214
			0.0214
			0.0214
			0.0214
			0.0214
			0.0214
			0.0214
			0.0214
			0.0214
			0.0214
			0.0214
			0.0214
			0.0214
			0.0214
			0.0214
			0.0213
			0.0213
			0.0213
			0.0213
			0.0213
			0.0213
			0.0213
			0.0213
			0.0213
			0.0213
			0.0213
			0.0214
			0.0214
			0.0214
			0.0214
			0.0214
			0.0214
			0.0214
			0.0214
			0.0215
			0.0214
			0.0214
			0.0214
			0.0214
			0.0214
			0.0214
			0.0214
			0.0214
			0.0214
			0.0214
			0.0213
			0.0214
			0.0214
			0.0214
			0.0214
			0.0214
			0.0214
			0.0214
			0.0214
			0.0214
			0.0214
			0.0214
			0.0214
			0.0215
			0.0215
			0.0215
			0.0215
			0.0215
			0.0215
			0.0215
			0.0215
			0.0215
			0.0215
			0.0215
			0.0215
			0.0215
			0.0215
			0.0215
			0.0215
			0.0215
			0.0215
			0.0215
			0.0214
			0.0214
			0.0214
			0.0214
			0.0214
			0.0214
			0.0214
			0.0214
			0.0214
			0.0214
			0.0214
			0.0214
			0.0214
			0.0214
			0.0214
			0.0214
			0.0214
			0.0214
			0.0214
			0.0214
			0.0214
			0.0214
			0.0214
			0.0214
			0.0214
			0.0215
			0.0214
			0.0215
			0.0214
			0.0214
			0.0214
			0.0214
			0.0214
			0.0214
			0.0214
			0.0214
			0.0214
			0.0214
			0.0214
			0.0214
			0.0215
			0.0214
			0.0214
			0.0214
			0.0214
			0.0214
			0.0214
			0.0215
			0.0215
			0.0214
			0.0214
			0.0214
			0.0215
			0.0214
			0.0214
			0.0214
			0.0214
			0.0214
			0.0214
			0.0214
			0.0214
			0.0214
			0.0214
			0.0214
			0.0214
			0.0214
			0.0214
			0.0214
			0.0214
			0.0214
			0.0214
			0.0214
			0.0214
			0.0214
			0.0214
			0.0214
			0.0214
			0.0214
			0.0214
			0.0214
			0.0214
			0.0214
			0.0213
			0.0213
			0.0213
			0.0213
			0.0213
			0.0213
			0.0213
			0.0213
			0.0213
			0.0213
			0.0213
			0.0213
			0.0213
			0.0213
			0.0213
			0.0213
			0.0213
			0.0213
			0.0213
			0.0213
			0.0213
			0.0213
			0.0214
			0.0214
			0.0214
			0.0214
			0.0214
			0.0214
			0.0214
			0.0214
			0.0214
			0.0214
			0.0214
			0.0214
			0.0214
			0.0214
			0.0214
			0.0215
			0.0215
			0.0215
			0.0215
			0.0215
			0.0214
			0.0214
			0.0214
			0.0214
			0.0214
			0.0214
			0.0214
			0.0214
			0.0214
			0.0214
			0.0213
			0.0213
			0.0213
			0.0213
			0.0213
			0.0213
			0.0213
			0.0213
			0.0213
			0.0213
			0.0214
			0.0214
			0.0213
			0.0213
			0.0213
			0.0213
			0.0213
			0.0214
			0.0214
			0.0214
			0.0214
			0.0214
			0.0214
			0.0214
			0.0214
			0.0214
			0.0214
			0.0214
			0.0214
			0.0214
			0.0214
			0.0214
			0.0214
			0.0213
			0.0213
			0.0213
			0.0213
			0.0213
			0.0213
			0.0213
			0.0213
			0.0213
			0.0213
			0.0213
			0.0213
			0.0213
			0.0213
			0.0213
			0.0213
			0.0213
			0.0213
			0.0213
			0.0213
			0.0213
			0.0213
			0.0213
			0.0213
			0.0213
			0.0213
			0.0213
			0.0213
			0.0213
			0.0213
			0.0213
			0.0213
			0.0213
			0.0213
			0.0213
			0.0214
			0.0213
			0.0213
			0.0214
			0.0214
			0.0214
			0.0214
			0.0214
			0.0214
			0.0215
			0.0214
			0.0214
			0.0214
			0.0214
			0.0214
			0.0215
			0.0214
			0.0214
			0.0214
			0.0214
			0.0214
			0.0214
			0.0214
			0.0214
			0.0214
			0.0214
			0.0213
			0.0213
			0.0213
			0.0213
			0.0213
			0.0213
			0.0213
			0.0214
			0.0213
			0.0214
			0.0214
			0.0214
			0.0213
			0.0214
			0.0213
			0.0213
			0.0213
			0.0214
			0.0214
			0.0214
			0.0214
			0.0214
			0.0214
			0.0214
			0.0214
			0.0214
			0.0214
			0.0214
			0.0214
			0.0214
			0.0214
			0.0214
			0.0214
			0.0214
			0.0214
			0.0214
			0.0214
			0.0214
			0.0214
			0.0213
			0.0214
			0.0214
			0.0214
			0.0213
			0.0214
			0.0213
			0.0214
			0.0213
			0.0213
			0.0213
			0.0213
			0.0213
			0.0213
			0.0213
			0.0213
			0.0213
			0.0213
			0.0213
			0.0213
			0.0213
			0.0213
			0.0214
			0.0214
			0.0214
			0.0214
			0.0213
			0.0214
			0.0214
			0.0214
			0.0214
			0.0214
			0.0214
			0.0214
			0.0214
			0.0214
			0.0214
			0.0214
			0.0214
			0.0214
			0.0213
			0.0213
			0.0213
			0.0213
			0.0214
			0.0214
			0.0214
			0.0214
			0.0214
			0.0215
			0.0215
			0.0214
			0.0215
			0.0215
			0.0215
			0.0215
			0.0215
			0.0215
			0.0215
			0.0215
			0.0215
			0.0215
			0.0215
			0.0214
			0.0214
			0.0214
			0.0214
			0.0214
			0.0214
			0.0214
			0.0214
			0.0213
			0.0214
			0.0213
			0.0213
			0.0213
			0.0213
			0.0213
			0.0213
			0.0213
			0.0213
			0.0214
			0.0214
			0.0214
			0.0214
			0.0213
			0.0214
			0.0213
			0.0213
			0.0214
			0.0214
			0.0214
			0.0214
			0.0214
			0.0214
			0.0214
			0.0214
			0.0214
			0.0213
			0.0213
			0.0214
			0.0214
			0.0214
			0.0214
			0.0214
			0.0214
			0.0214
			0.0214
			0.0214
			0.0214
			0.0214
			0.0214
			0.0214
			0.0214
			0.0214
			0.0214
			0.0214
			0.0214
			0.0215
			0.0215
			0.0215
			0.0215
			0.0215
			0.0215
			0.0215
			0.0215
			0.0215
			0.0215
			0.0215
			0.0215
			0.0215
			0.0215
			0.0215
			0.0214
			0.0214
			0.0214
			0.0214
			0.0214
			0.0214
			0.0214
			0.0214
			0.0213
			0.0213
			0.0213
			0.0213
			0.0213
			0.0213
			0.0213
			0.0213
			0.0213
			0.0213
			0.0213
			0.0213
			0.0213
			0.0213
			0.0213
			0.0213
			0.0213
			0.0213
			0.0213
			0.0213
			0.0213
			0.0213
			0.0214
			0.0214
			0.0214
			0.0214
			0.0214
			0.0214
			0.0214
			0.0214
			0.0214
			0.0214
			0.0214
			0.0214
			0.0214
			0.0214
			0.0214
			0.0213
			0.0214
			0.0213
			0.0214
			0.0213
			0.0214
			0.0214
			0.0213
			0.0213
			0.0214
			0.0214
			0.0214
			0.0214
			0.0214
			0.0215
			0.0214
			0.0214
			0.0214
			0.0214
			0.0214
			0.0214
			0.0214
			0.0214
			0.0214
			0.0214
			0.0214
			0.0214
			0.0214
			0.0214
			0.0214
			0.0213
			0.0213
			0.0213
			0.0213
			0.0213
			0.0213
			0.0213
			0.0214
			0.0214
			0.0214
			0.0214
			0.0214
			0.0214
			0.0214
			0.0214
			0.0214
			0.0214
			0.0214
			0.0214
			0.0214
			0.0213
			0.0213
			0.0214
			0.0214
			0.0213
			0.0213
			0.0213
			0.0213
			0.0213
			0.0213
			0.0213
			0.0214
			0.0214
			0.0214
			0.0214
			0.0214
			0.0214
			0.0213
			0.0214
			0.0214
			0.0214
			0.0213
			0.0214
			0.0214
			0.0214
			0.0214
			0.0214
			0.0214
			0.0214
			0.0214
			0.0213
			0.0213
			0.0214
			0.0214
			0.0214
			0.0214
			0.0214
			0.0214
			0.0214
			0.0214
			0.0215
			0.0214
			0.0215
			0.0215
			0.0215
			0.0215
			0.0215
			0.0215
			0.0215
			0.0215
			0.0215
			0.0215
			0.0215
			0.0215
			0.0215
			0.0215
			0.0215
			0.0215
			0.0215
			0.0215
			0.0215
			0.0215
			0.0215
			0.0215
			0.0215
			0.0215
			0.0215
			0.0215
			0.0215
			0.0215
			0.0215
			0.0215
			0.0214
			0.0214
			0.0215
			0.0215
			0.0215
			0.0215
			0.0215
			0.0215
			0.0214
			0.0214
			0.0214
			0.0214
			0.0214
			0.0214
			0.0214
			0.0214
			0.0215
			0.0215
			0.0215
			0.0215
			0.0215
			0.0215
			0.0215
			0.0215
			0.0215
			0.0215
			0.0215
			0.0215
			0.0215
			0.0215
			0.0215
			0.0215
			0.0215
			0.0215
			0.0215
			0.0215
			0.0215
			0.0214
			0.0214
			0.0214
			0.0214
			0.0214
			0.0214
			0.0214
			0.0214
			0.0214
			0.0214
			0.0214
			0.0214
			0.0214
			0.0214
			0.0214
			0.0214
			0.0214
			0.0213
			0.0213
			0.0214
			0.0214
			0.0214
			0.0214
			0.0213
			0.0213
			0.0214
			0.0214
			0.0214
			0.0214
			0.0214
			0.0214
			0.0214
			0.0214
			0.0214
			0.0214
			0.0214
			0.0214
			0.0214
			0.0214
			0.0214
			0.0214
			0.0214
			0.0214
			0.0214
			0.0214
			0.0214
			0.0214
			0.0214
			0.0214
			0.0214
			0.0214
			0.0214
			0.0214
			0.0214
			0.0214
			0.0214
			0.0213
			0.0213
			0.0213
			0.0213
			0.0213
			0.0213
			0.0213
			0.0213
			0.0213
			0.0213
			0.0213
			0.0213
			0.0213
			0.0214
			0.0214
			0.0214
			0.0215
			0.0216
[truncated: 2 more rows]

## Sheet: Fig4
Fig4c
FFM-ANDOR	FFM_FLIR	ANN-ANDOR	ANN-FLIR	ANN-t-ANDOR	ANN-t-FLIR
0.955	0.96	0.945	0.94	0.95	0.955
0.95	0.95	0.95	0.94	0.945	0.95
0.95	0.975	0.95	0.925	0.93	0.93
0.95	0.97	0.955	0.925	0.905	0.905
0.83	0.96	0.84	0.87	0.7	0.89
0.78	0.965	0.75	0.755	0.65	0.71
0.585	0.945	0.63	0.685	0.525	0.645
0.5	0.915	0.58	0.535	0.5	0.605
0.5	0.875	0.53	0.51	0.5	0.585
	0.775	0.5	0.5		0.51
	0.62	0.5	0.5		0.5
	0.5		0.5		0.5
	0.5
	0.49
	0.5
	0.5

## Sheet: Fig5
Fig5c							Fig5e					Fig5f
0.5-w2	0.5w3	0.75-w2	0.75-w3	1.0-w2	1.0-w3		mean	std	gradient	gradient-gt		0.5-Theo	0.5-FFM	0.5-incilico	0.75-Theo	0.75-FFM	0.75-in-silico	1.0-Theo	1.0-FFM	1.0-in-silico
0.477	0.496	0.743	0.742	1.01	0.994		0.045745	0.0154044	0.0402476	0.0445831		0.4054	0.3715	0.55	0.4438	0.397	0.6583	0.412	0.3689	0.7167
0.483	0.518	0.748	0.753	1	1		0.045745	0.0223837	-0.0690049	-0.0764989		0.5333	0.4476	0.55	0.3905	0.522	0.6583	0.3542	0.3449	0.7167
0.507	0.495	0.734	0.751	1	1.01		0.045745	0.0254833	-0.0741219	-0.0764989		0.6256	0.5085	0.55	0.3613	0.6131	0.6583	0.339	0.3468	0.7167
0.497	0.481	0.739	0.753	0.994	1.01		0.045745	0.0258365	-0.015346	-0.0144233		0.6821	0.554	0.55	0.3563	0.6702	0.6583	0.3665	0.3748	0.7167
0.497	0.508	0.752	0.737	0.985	1		0.045745	0.0245768	-0.0126348	-0.0144233		0.6754	0.5776	0.55	0.35	0.6901	0.6583	0.4448	0.4315	0.7167
0.492	0.497	0.75	0.757	0.984	1		0.045745	0.0228376	-0.121238	-0.117553		0.6667	0.5979	0.55	0.4087	0.6758	0.6583	0.5546	0.5091	0.7167
0.509	0.488	0.723	0.761	0.989	1		0.045745	0.0210328	-0.115998	-0.117553		0.6667	0.6098	0.55	0.4627	0.6198	0.6583	0.6571	0.5895	0.7167
0.501	0.502	0.745	0.763	0.989	1.02		0.045745	0.0276911	0.0398118	0.0410855		0.6667	0.6241	0.55	0.5778	0.5853	0.6583	0.7315	0.6463	0.7167
0.496	0.496	0.749	0.753	0.992	0.98		0.045745	0.0348666	0.0337436	0.0410855		0.6667	0.6408	0.55	0.6349	0.5921	0.6583	0.7484	0.6498	0.7167
0.49	0.5	0.731	0.766	1	0.998		0.045745	0.0404192	-0.124068	-0.117119		0.6667	0.6494	0.55	0.654	0.6206	0.6583	0.7554	0.637	0.7167
0.505	0.498	0.746	0.742	1.01	1		0.045745	0.0444727	-0.349604	-0.351952		0.6667	0.6579	0.55	0.7198	0.646	0.6583	0.8067	0.6434	0.7167
0.491	0.509	0.732	0.762	1	0.992		0.045745	0.0409141	0.395616	0.385833		0.6683	0.659	0.55	0.7417	0.6937	0.6583	0.8579	0.6622	0.7167
0.504	0.502	0.748	0.757	0.997	0.989		0.045745	0.0421161	0.493036	0.488272		0.6643	0.6568	0.55	0.7298	0.6468	0.6583	0.8766	0.6956	0.7167
0.509	0.511	0.751	0.742	1	1		0.045745	0.0364302	-0.0866203	-0.0811515		0.6651	0.6494	0.55	0.7623	0.602	0.6583	0.8726	0.7317	0.7167
0.481	0.485	0.75	0.757	1.02	1.01		0.045745	0.02968	-0.0779702	-0.0811515		0.6595	0.6352	0.55	0.7071	0.6111	0.6583	0.8583	0.7588	0.7167
0.508	0.519	0.74	0.747	0.997	0.996		0.045745	0.0222041	-0.302042	-0.300164		0.6452	0.6298	0.55	0.6571	0.6417	0.6583	0.8482	0.7808	0.7167
0.499	0.501	0.756	0.761	0.998	0.999		0.045745	0.0154962				0.6464	0.6393	0.55	0.6671	0.6885	0.6583	0.8595	0.8	0.7167
0.494	0.5	0.75	0.749	0.984	0.991		0.045745	0.0174375				0.6544	0.6496	0.55	0.6631	0.752	0.6583	0.8685	0.8127	0.7167
0.498	0.495	0.748	0.753	0.999	0.999		0.045745	0.0189159				0.6655	0.671	0.55	0.6397	0.7484	0.6583	0.8571	0.8195	0.7167
0.497	0.502	0.737	0.759	0.989	0.998		0.045745	0.0203552				0.6758	0.6748	0.55	0.6508	0.7345	0.6583	0.8446	0.8213	0.7167
0.493	0.537	0.74	0.751	1.01	1.01		0.045745	0.019453				0.6849	0.6759	0.55	0.6524	0.7448	0.6583	0.846	0.8217	0.7167
0.499	0.499	0.77	0.753	0.983	1.01		0.045745	0.0157007				0.6833	0.6786	0.55	0.6623	0.7266	0.6583	0.8504	0.8202	0.7167
0.495	0.517	0.753	0.749	1	1		0.045745	0.0207708				0.6929	0.6805	0.55	0.6794	0.727	0.6583	0.8492	0.8163	0.7167
0.502	0.497	0.752	0.756	1.01	1		0.045745	0.0216647				0.6909	0.6842	0.55	0.6734	0.6913	0.6583	0.8458	0.8149	0.7167
0.5	0.502	0.771	0.728	1.02	1.01		0.045745	0.0206034				0.6706	0.6849	0.55	0.6702	0.6389	0.6583	0.8389	0.8198	0.7167
0.503	0.514	0.749	0.772	0.987	1		0.045745	0.017277				0.6857	0.6774	0.55	0.6952	0.631	0.6583	0.8395	0.8309	0.7167
0.501	0.518	0.743	0.759	1.01	1.01		0.045745	0.0139664				0.7488	0.6907	0.55	0.698	0.6508	0.6583	0.8579	0.8489	0.7167
0.495	0.499	0.756	0.763	1.01	0.988		0.045745	0.0144036				0.8313	0.6954	0.55	0.6857	0.6337	0.6583	0.8835	0.8647	0.7167
0.484	0.483	0.743	0.763	1	0.995		0.045745	0.0160247				0.8532	0.7151	0.55	0.7302	0.6563	0.6583	0.9056	0.8675	0.7167
0.5	0.506	0.741	0.737	0.998	1		0.045745	0.0167906				0.8238	0.7279	0.55	0.7563	0.675	0.6583	0.922	0.8656	0.7167
0.497	0.513	0.757	0.758	1	0.984		0.045745	0.0197484				0.7552	0.7223	0.55	0.7464	0.6774	0.6583	0.931	0.8681	0.7167
0.497	0.481	0.764	0.753	0.997	0.98		0.045745	0.0216874				0.7107	0.7145	0.55	0.7345	0.706	0.6583	0.9341	0.8732	0.7167
0.521	0.496	0.736	0.765	0.996	1.01		0.045745	0.0251605				0.7163	0.7201	0.55	0.746	0.698	0.6583	0.9365	0.8794	0.7167
0.506	0.509	0.738	0.761	0.988	1.01		0.045745	0.0239924				0.7357	0.726	0.55	0.7595	0.6421	0.6583	0.9308	0.8843	0.7167
0.487	0.505	0.753	0.75	0.981	0.993		0.045745	0.0209409				0.7063	0.7302	0.55	0.7806	0.6044	0.6583	0.9099	0.888	0.7167
0.495	0.495	0.741	0.747	1	1.02		0.045745	0.0159935				0.7032	0.7391	0.55	0.8194	0.6123	0.6583	0.8897	0.8918	0.7167
0.496	0.508	0.763	0.761	0.999	1.01		0.045745	0.0145868				0.7401	0.7496	0.55	0.8119	0.6583	0.6583	0.8861	0.8966	0.7167
0.497	0.512	0.76	0.755	1.01	1		0.045745	0.015407				0.781	0.7679	0.55	0.7702	0.7139	0.6583	0.8946	0.8968	0.7167
0.485	0.502	0.763	0.748	1	0.989		0.045745	0.0140199				0.7968	0.7697	0.55	0.7901	0.749	0.6583	0.9123	0.8871	0.7167
0.488	0.506	0.757	0.741	1.01	1.01		0.045745	0.0134777				0.7845	0.7721	0.55	0.8071	0.7721	0.6583	0.9268	0.8787	0.7167
0.507	0.496	0.765	0.75	1	1		0.045745	0.0204051				0.769	0.7676	0.55	0.802	0.7699	0.6583	0.9254	0.883	0.7167
0.503	0.497	0.754	0.756	1.01	1.01		0.045745	0.024065				0.7516	0.7825	0.55	0.8393	0.7843	0.6583	0.9171	0.8918	0.7167
0.51	0.512	0.756	0.739	1.01	1.01		0.045745	0.0262234				0.7754	0.7868	0.55	0.8698	0.8029	0.6583	0.9063	0.8992	0.7167
0.496	0.5	0.742	0.735	1	1.01		0.045745	0.026738				0.8179	0.7952	0.55	0.8567	0.8145	0.6583	0.8986	0.9012	0.7167
0.513	0.498	0.747	0.74	1	0.984		0.045745	0.0261336				0.8333	0.7905	0.55	0.8587	0.8248	0.6583	0.902	0.8925	0.7167
0.498	0.504	0.741	0.777	0.999	1.01		0.045745	0.021246				0.8611	0.7937	0.55	0.8623	0.8329	0.6583	0.9121	0.8819	0.7167
0.49	0.501	0.742	0.755	1.02	1		0.045745	0.0306555				0.8532	0.8113	0.55	0.8595	0.8087	0.6583	0.9242	0.8775	0.7167
0.486	0.499	0.766	0.743	0.984	0.988		0.045745	0.0305031				0.8	0.815	0.55	0.8532	0.7875	0.6583	0.9341	0.8777	0.7167
0.501	0.492	0.758	0.737	1	1		0.045745	0.0300846				0.781	0.8119	0.55	0.8583	0.7689	0.6583	0.9389	0.8817	0.7167
0.499	0.494	0.759	0.749	0.995	0.979		0.045745	0.0358646				0.7984	0.8151	0.55	0.8579	0.7763	0.6583	0.9385	0.8875	0.7167
							0.045745	0.0389138				0.8437	0.8298	0.55	0.854	0.7879	0.6583	0.931	0.8931	0.7167
							0.045745	0.0406126				0.8786	0.8343	0.55	0.8563	0.8065	0.6583	0.9204	0.8969	0.7167
							0.045745	0.0379092				0.8619	0.831	0.55	0.8587	0.8092	0.6583	0.9115	0.8962	0.7167
							0.045745	0.0390996				0.8298	0.8045	0.55	0.8587	0.8213	0.6583	0.9107	0.893	0.7167
							0.045745	0.0338675				0.8202	0.8069	0.55	0.8714	0.8171	0.6583	0.9266	0.8904	0.7167
							0.045745	0.0242638				0.8496	0.8158	0.55	0.869	0.811	0.6583	0.9433	0.8889	0.7167
							0.045745	0.0302498				0.869	0.8233	0.55	0.8575	0.8144	0.6583	0.944	0.8895	0.7167
							0.045745	0.0266367				0.8587	0.8225	0.55	0.8508	0.8174	0.6583	0.9377	0.8901	0.7167
							0.045745	0.0200779				0.8516	0.8197	0.55	0.8552	0.8299	0.6583	0.931	0.8898	0.7167
							0.045745	0.0285108				0.8456	0.8175	0.55	0.8528	0.8437	0.6583	0.9282	0.8892	0.7167
							0.045745	0.0275642				0.8456	0.8237	0.55	0.8667	0.8479	0.6583	0.9365	0.8887	0.7167
							0.045745	0.0274847				0.8635	0.8221	0.55	0.8698	0.8456	0.6583	0.9431	0.8869	0.7167
							0.045745	0.0250038				0.8599	0.8104	0.55	0.8623	0.8326	0.6583	0.9353	0.8825	0.7167
							0.045745	0.030363				0.8567	0.8096	0.55	0.8567	0.819	0.6583	0.9244	0.8794	0.7167
							0.045745	0.0267848				0.8651	0.8046	0.55	0.8644	0.8191	0.6583	0.9202	0.8821	0.7167
							0.045745	0.0264957				0.8639	0.802	0.55	0.8545	0.8145	0.6583	0.9204	0.8862	0.7167
							0.045745	0.0292774				0.8611	0.8035	0.55	0.835	0.8303	0.6583	0.9242	0.8861	0.7167
							0.045745	0.0341898				0.8567	0.8091	0.55	0.8302	0.8329	0.6583	0.9258	0.8848	0.7167
							0.045745	0.0292937				0.8571	0.8171	0.55	0.8306	0.8171	0.6583	0.9187	0.8853	0.7167
							0.045745	0.0302454				0.8607	0.834	0.55	0.83	0.8267	0.6583	0.9117	0.8874	0.7167
							0.045745	0.0332167				0.8683	0.8463	0.55	0.8371	0.8407	0.6583	0.9107	0.8907	0.7167
							0.045745	0.0309144				0.8635	0.8502	0.55	0.8545	0.8431	0.6583	0.9157	0.8921	0.7167
							0.045745	0.0315874				0.8607	0.8574	0.55	0.842	0.8595	0.6583	0.9298	0.8888	0.7167
							0.045745	0.0345403				0.8603	0.8622	0.55	0.8375	0.8436	0.6583	0.9431	0.8862	0.7167
							0.045745	0.0293389				0.8639	0.861	0.55	0.8412	0.8356	0.6583	0.9433	0.8894	0.7167
							0.045745	0.0309641				0.8607	0.8498	0.55	0.8247	0.8449	0.6583	0.9375	0.893	0.7167
							0.045745	0.0267821				0.8623	0.8485	0.55	0.8214	0.8287	0.6583	0.9345	0.8921	0.7167
							0.045745	0.0270857				0.8615	0.8453	0.55	0.8479	0.8154	0.6583	0.9333	0.8886	0.7167
							0.045745	0.0256475				0.8583	0.8355	0.55	0.8475	0.804	0.6583	0.9329	0.8829	0.7167
							0.045745	0.0238611				0.8591	0.8291	0.55	0.8415	0.7944	0.6583	0.9296	0.8786	0.7167
							0.045745	0.0253728				0.871	0.8339	0.55	0.8467	0.8139	0.6583	0.9198	0.8798	0.7167
							0.045745	0.0219539				0.856	0.8045	0.55	0.8405	0.8409	0.6583	0.9151	0.882	0.7167
							0.045745	0.0242403				0.8369	0.7993	0.55	0.8472	0.8617	0.6583	0.927	0.8794	0.7167
							0.045745	0.0263088				0.823	0.803	0.55	0.8583	0.8773	0.6583	0.9391	0.8769	0.7167
							0.045745	0.0270379				0.8238	0.799	0.55	0.8532	0.8696	0.6583	0.9361	0.8794	0.7167
							0.045745	0.0293879				0.8321	0.7964	0.55	0.8525	0.8663	0.6583	0.9254	0.8849	0.7167
							0.045745	0.029424				0.8544	0.8153	0.55	0.8449	0.8507	0.6583	0.9111	0.8906	0.7167
							0.045745	0.0342541				0.8607	0.8045	0.55	0.849	0.827	0.6583	0.9024	0.8945	0.7167
							0.045745	0.0435717				0.8548	0.8081	0.55	0.8412	0.8282	0.6583	0.9107	0.895	0.7167
							0.045745	0.0374835				0.8552	0.8109	0.55	0.8359	0.8323	0.6583	0.9218	0.8956	0.7167
							0.045745	0.0367695				0.8603	0.816	0.55	0.8287	0.8396	0.6583	0.9194	0.8999	0.7167
							0.045745	0.0380054				0.8516	0.8063	0.55	0.8374	0.8444	0.6583	0.9157	0.9023	0.7167
							0.045745	0.0383717				0.85	0.8219	0.55	0.8413	0.8581	0.6583	0.921	0.8991	0.7167
							0.045745	0.0374644				0.846	0.8327	0.55	0.8603	0.8538	0.6583	0.9329	0.8934	0.7167
							0.045745	0.0370796				0.8417	0.8298	0.55	0.8537	0.8556	0.6583	0.95	0.8876	0.7167
							0.045745	0.033148				0.8512	0.8251	0.55	0.8597	0.8595	0.6583	0.9603	0.8829	0.7167
							0.045745	0.0280825				0.8615	0.8259	0.55	0.8544	0.8599	0.6583	0.9528	0.8809	0.7167
							0.045745	0.0222113				0.8661	0.8312	0.55	0.8545	0.8582	0.6583	0.9485	0.881	0.7167
							0.045745	0.0158624				0.8685	0.8389	0.55	0.8568	0.8538	0.6583	0.9408	0.8833	0.7167
							0.045745	0.0093637				0.8687	0.8489	0.55	0.8612	0.8467	0.6583	0.9296	0.8877	0.7167

## Sheet: extendFig
Fig1b			Fig1d/1e						Fig4a						Fig4b
Mode a output	Gamma		eig1-real	eig1-imag	eig2-real	eig2-imag	gamma			1	2	3	4		FFM-Slow	FFM_Fast	ANN-Slow	ANN-Fast
7.9339	1.0526		1.6155	0	-1.6155	0	1.0526		FFM-15	0.8371	0.7844	0.7933	0.8244		0.5	0.5	0.52	0.463
7.9714	1.0579		1.6124	0	-1.6124	0	1.0579		FFM-13	0.8166	0.7614	0.7698	0.803		0.71	0.785	0.47	0.521
8.0098	1.0632		1.6093	0	-1.6093	0	1.0632		FFM-11	0.7772	0.7198	0.7277	0.7634		0.755	0.955	0.63	0.97
8.0491	1.0684		1.6062	0	-1.6062	0	1.0684		ANN-15	0.3937	0.4416	0.4141	0.3593		0.945	0.975	0.82	0.43
8.0894	1.0737		1.603	0	-1.603	0	1.0737		ANN-13	0.3433	0.3995	0.3472	0.3191		0.89	0.98	0.97	0.68
8.1307	1.079		1.5998	0	-1.5998	0	1.079		ANN-11	0.3215	0.3356	0.2877	0.2872		0.97	0.995	0.956	0.94
8.173	1.0842		1.5966	0	-1.5966	0	1.0842								0.98	0.985	0.98	0.43
8.2163	1.0895		1.5933	0	-1.5933	0	1.0895								0.975	0.98	0.956	0.97
8.2607	1.0948		1.5901	0	-1.5901	0	1.0948								0.98	0.98	0.948	0.52
8.3062	1.1001		1.5868	0	-1.5868	0	1.1001								0.99	0.99	0.95	0.86
8.3528	1.1053		1.5835	0	-1.5835	0	1.1053
8.4005	1.1106		1.5801	0	-1.5801	0	1.1106
8.4494	1.1159		1.5767	0	-1.5767	0	1.1159
8.4994	1.1212		1.5733	0	-1.5733	0	1.1212
8.5507	1.1265		1.5699	0	-1.5699	0	1.1265
8.6033	1.1319		1.5665	0	-1.5665	0	1.1319
8.6572	1.1372		1.563	0	-1.563	0	1.1372
8.7123	1.1425		1.5595	0	-1.5595	0	1.1425
8.7689	1.1478		1.5559	0	-1.5559	0	1.1478
8.8268	1.1532		1.5524	0	-1.5524	0	1.1532
8.8862	1.1586		1.5487	0	-1.5487	0	1.1586
8.947	1.1639		1.5451	0	-1.5451	0	1.1639
9.0094	1.1693		1.5414	0	-1.5414	0	1.1693
9.0733	1.1747		1.5377	0	-1.5377	0	1.1747
9.1388	1.1801		1.534	0	-1.534	0	1.1801
9.2059	1.1855		1.5302	0	-1.5302	0	1.1855
9.2747	1.1909		1.5264	0	-1.5264	0	1.1909
9.3453	1.1964		1.5226	0	-1.5226	0	1.1964
9.4176	1.2018		1.5187	0	-1.5187	0	1.2018
9.4917	1.2073		1.5148	0	-1.5148	0	1.2073
9.5678	1.2128		1.5108	0	-1.5108	0	1.2128
9.6458	1.2183		1.5068	0	-1.5068	0	1.2183
9.7257	1.2238		1.5028	0	-1.5028	0	1.2238
9.8077	1.2293		1.4987	0	-1.4987	0	1.2293
9.8918	1.2349		1.4946	0	-1.4946	0	1.2349
9.9781	1.2404		1.4904	0	-1.4904	0	1.2404
10.0666	1.246		1.4862	0	-1.4862	0	1.246
10.1574	1.2516		1.482	0	-1.482	0	1.2516
10.2505	1.2572		1.4777	0	-1.4777	0	1.2572
10.3461	1.2629		1.4733	0	-1.4733	0	1.2629
10.4442	1.2685		1.4689	0	-1.4689	0	1.2685
10.5449	1.2742		1.4645	0	-1.4645	0	1.2742
10.6482	1.2799		1.46	0	-1.46	0	1.2799
10.7543	1.2857		1.4554	0	-1.4554	0	1.2857
10.8632	1.2914		1.4508	0	-1.4508	0	1.2914
10.975	1.2972		1.4462	0	-1.4462	0	1.2972
11.0898	1.303		1.4414	0	-1.4414	0	1.303
11.2077	1.3088		1.4367	0	-1.4367	0	1.3088
11.3287	1.3147		1.4319	0	-1.4319	0	1.3147
11.4531	1.3205		1.427	0	-1.427	0	1.3205
11.5808	1.3264		1.422	0	-1.422	0	1.3264
11.7121	1.3324		1.417	0	-1.417	0	1.3324
11.8469	1.3383		1.4119	0	-1.4119	0	1.3383
11.9854	1.3443		1.4068	0	-1.4068	0	1.3443
12.1279	1.3503		1.4016	0	-1.4016	0	1.3503
12.2742	1.3563		1.3963	0	-1.3963	0	1.3563
12.4247	1.3624		1.391	0	-1.391	0	1.3624
12.5794	1.3685		1.3856	0	-1.3856	0	1.3685
12.7384	1.3746		1.3801	0	-1.3801	0	1.3746
12.902	1.3808		1.3745	0	-1.3745	0	1.3808
13.0703	1.387		1.3689	0	-1.3689	0	1.387
13.2433	1.3932		1.3631	0	-1.3631	0	1.3932
13.4213	1.3995		1.3573	0	-1.3573	0	1.3995
13.6045	1.4058		1.3514	0	-1.3514	0	1.4058
13.793	1.4121		1.3455	0	-1.3455	0	1.4121
13.987	1.4185		1.3394	0	-1.3394	0	1.4185
14.1867	1.4249		1.3333	0	-1.3333	0	1.4249
14.3923	1.4314		1.327	0	-1.327	0	1.4314
14.604	1.4378		1.3207	0	-1.3207	0	1.4378
14.822	1.4444		1.3142	0	-1.3142	0	1.4444
15.0465	1.4509		1.3077	0	-1.3077	0	1.4509
15.2778	1.4575		1.301	0	-1.301	0	1.4575
15.5161	1.4642		1.2943	0	-1.2943	0	1.4642
15.7616	1.4709		1.2874	0	-1.2874	0	1.4709
16.0146	1.4776		1.2805	0	-1.2805	0	1.4776
16.2754	1.4844		1.2734	0	-1.2734	0	1.4844
16.5443	1.4912		1.2662	0	-1.2662	0	1.4912
16.8215	1.498		1.2588	0	-1.2588	0	1.498
17.1074	1.505		1.2514	0	-1.2514	0	1.505
17.4022	1.5119		1.2438	0	-1.2438	0	1.5119
17.7064	1.5189		1.2361	0	-1.2361	0	1.5189
18.0202	1.526		1.2282	0	-1.2282	0	1.526
18.344	1.5331		1.2202	0	-1.2202	0	1.5331
18.6782	1.5402		1.2121	0	-1.2121	0	1.5402
19.0232	1.5474		1.2037	0	-1.2037	0	1.5474
19.3793	1.5547		1.1953	0	-1.1953	0	1.5547
19.7471	1.562		1.1867	0	-1.1867	0	1.562
20.1269	1.5693		1.1779	0	-1.1779	0	1.5693
20.5192	1.5767		1.1689	0	-1.1689	0	1.5767
20.9245	1.5842		1.1598	0	-1.1598	0	1.5842
21.3433	1.5917		1.1504	0	-1.1504	0	1.5917
21.7761	1.5993		1.1409	0	-1.1409	0	1.5993
22.2234	1.6069		1.1312	0	-1.1312	0	1.6069
22.6859	1.6146		1.1213	0	-1.1213	0	1.6146
23.1641	1.6223		1.1111	0	-1.1111	0	1.6223
23.6586	1.6302		1.1008	0	-1.1008	0	1.6302
24.1701	1.638		1.0902	0	-1.0902	0	1.638
24.6992	1.6459		1.0794	0	-1.0794	0	1.6459
25.2467	1.6539		1.0683	0	-1.0683	0	1.6539
25.8132	1.662		1.0569	0	-1.0569	0	1.662
26.3996	1.6701		1.0453	0	-1.0453	0	1.6701
27.0066	1.6783		1.0334	0	-1.0334	0	1.6783
27.6351	1.6865		1.0213	0	-1.0213	0	1.6865
28.2859	1.6948		1.0088	0	-1.0088	0	1.6948
28.9599	1.7032		0.9959	0	-0.9959	0	1.7032
29.6581	1.7117		0.9828	0	-0.9828	0	1.7117
30.3815	1.7202		0.9693	0	-0.9693	0	1.7202
31.131	1.7287		0.9554	0	-0.9554	0	1.7287
31.9077	1.7374		0.9412	0	-0.9412	0	1.7374
32.7128	1.7461		0.9265	0	-0.9265	0	1.7461
33.5474	1.7549		0.9114	0	-0.9114	0	1.7549
34.4127	1.7637		0.8958	0	-0.8958	0	1.7637
35.31	1.7727		0.8798	0	-0.8798	0	1.7727
36.2406	1.7817		0.8632	0	-0.8632	0	1.7817
37.2058	1.7907		0.8461	0	-0.8461	0	1.7907
38.2072	1.7999		0.8284	0	-0.8284	0	1.7999
39.2462	1.8091		0.8101	0	-0.8101	0	1.8091
40.3243	1.8184		0.7911	0	-0.7911	0	1.8184
41.4431	1.8277		0.7714	0	-0.7714	0	1.8277
42.6045	1.8372		0.7509	0	-0.7509	0	1.8372
43.81	1.8467		0.7295	0	-0.7295	0	1.8467
45.0617	1.8563		0.7072	0	-0.7072	0	1.8563
46.3613	1.8659		0.6839	0	-0.6839	0	1.8659
47.7108	1.8757		0.6594	0	-0.6594	0	1.8757
49.1124	1.8855		0.6337	0	-0.6337	0	1.8855
50.5683	1.8954		0.6065	0	-0.6065	0	1.8954
52.0806	1.9053		0.5776	0	-0.5776	0	1.9053
53.6518	1.9154		0.5468	0	-0.5468	0	1.9154
55.2842	1.9255		0.5138	0	-0.5138	0	1.9255
56.9804	1.9357		0.478	0	-0.478	0	1.9357
58.7432	1.9459		0.4388	0	-0.4388	0	1.9459
60.5752	1.9563		0.3951	0	-0.3951	0	1.9563
62.4793	1.9667		0.3453	0	-0.3453	0	1.9667
64.4586	1.9772		0.2861	0	-0.2861	0	1.9772
66.5162	1.9878		0.2098	0	-0.2098	0	1.9878
68.6552	1.9984		0.0757	0	-0.0757	0	1.9984
70.8793	2.0091		0	0.1818	0	-0.1818	2.0091
73.1917	2.0199		0	0.2689	0	-0.2689	2.0199
75.5963	2.0308		0	0.3347	0	-0.3347	2.0308
78.0969	2.0417		0	0.3902	0	-0.3902	2.0417
80.6974	2.0528		0	0.4393	0	-0.4393	2.0528
83.4019	2.0639		0	0.4839	0	-0.4839	2.0639
86.2149	2.075		0	0.5253	0	-0.5253	2.075
89.1407	2.0863		0	0.564	0	-0.564	2.0863
92.1841	2.0976		0	0.6007	0	-0.6007	2.0976
95.3499	2.109		0	0.6357	0	-0.6357	2.109
98.6431	2.1204		0	0.6692	0	-0.6692	2.1204
102.069	2.1319		0	0.7014	0	-0.7014	2.1319
105.633	2.1435		0	0.7327	0	-0.7327	2.1435
109.341	2.1552		0	0.7629	0	-0.7629	2.1552
113.199	2.1669		0	0.7924	0	-0.7924	2.1669
117.213	2.1788		0	0.8211	0	-0.8211	2.1788
121.389	2.1906		0	0.8491	0	-0.8491	2.1906
125.734	2.2026		0	0.8765	0	-0.8765	2.2026
130.256	2.2146		0	0.9034	0	-0.9034	2.2146
134.96	2.2267		0	0.9298	0	-0.9298	2.2267
139.855	2.2388		0	0.9558	0	-0.9558	2.2388
144.949	2.251		0	0.9813	0	-0.9813	2.251
150.249	2.2633		0	1.0065	0	-1.0065	2.2633
155.765	2.2756		0	1.0313	0	-1.0313	2.2756
161.504	2.288		0	1.0558	0	-1.0558	2.288
167.476	2.3005		0	1.0799	0	-1.0799	2.3005
173.691	2.313		0	1.1038	0	-1.1038	2.313
180.158	2.3256		0	1.1274	0	-1.1274	2.3256
186.887	2.3382		0	1.1508	0	-1.1508	2.3382
193.89	2.3509		0	1.1739	0	-1.1739	2.3509
198.822	2.3637		0	1.1968	0	-1.1968	2.3637
193.265	2.3731		0	1.2136	0	-1.2136	2.3731
189.321	2.3797		0	1.2251	0	-1.2251	2.3797
186.842	2.3838		0	1.2322	0	-1.2322	2.3838
185.665	2.3857		0	1.2355	0	-1.2355	2.3857
185.619	2.3857		0	1.2357	0	-1.2357	2.3857
186.542	2.3843		0	1.233	0	-1.233	2.3843
188.278	2.3814		0	1.2281	0	-1.2281	2.3814
190.687	2.3774		0	1.2211	0	-1.2211	2.3774
193.641	2.3725		0	1.2124	0	-1.2124	2.3725
197.028	2.3668		0	1.2023	0	-1.2023	2.3668
199.249	2.3604		0	1.1909	0	-1.1909	2.3604
196.738	2.356		0	1.183	0	-1.183	2.356
195.244	2.3533		0	1.1782	0	-1.1782	2.3533
194.619	2.3522		0	1.1762	0	-1.1762	2.3522
194.744	2.3525		0	1.1766	0	-1.1766	2.3525
195.53	2.3539		0	1.1792	0	-1.1792	2.3539
196.905	2.3563		0	1.1835	0	-1.1835	2.3563
198.811	2.3596		0	1.1895	0	-1.1895	2.3596
198.797	2.3638		0	1.1969	0	-1.1969	2.3638
197.335	2.3663		0	1.2014	0	-1.2014	2.3663
196.715	2.3673		0	1.2032	0	-1.2032	2.3673
196.844	2.3671		0	1.2028	0	-1.2028	2.3671
197.63	2.3658		0	1.2005	0	-1.2005	2.3658
198.985	2.3634		0	1.1963	0	-1.1963	2.3634
199.174	2.3602		0	1.1906	0	-1.1906	2.3602
198.171	2.3585		0	1.1875	0	-1.1875	2.3585
197.895	2.358		0	1.1866	0	-1.1866	2.358
198.258	2.3586		0	1.1878	0	-1.1878	2.3586
199.19	2.3603		0	1.1907	0	-1.1907	2.3603
199.365	2.3628		0	1.1951	0	-1.1951	2.3628
198.679	2.364		0	1.1973	0	-1.1973	2.364
198.675	2.364		0	1.1973	0	-1.1973	2.364
199.275	2.3629		0	1.1954	0	-1.1954	2.3629
203.935	2.3684
194.841	2.3526
186.147	2.3369
177.843	2.3211
169.921	2.3055
162.37	2.2899
155.178	2.2743
148.334	2.2589
141.827	2.2436
135.643	2.2284
129.771	2.2133
124.198	2.1984
118.912	2.1836
113.9	2.169
109.151	2.1546
104.651	2.1404
100.389	2.1263
96.3536	2.1125
92.5329	2.0988
88.9161	2.0854
85.4924	2.0722
82.2516	2.0592
79.1837	2.0464
76.2794	2.0338
73.5293	2.0215
70.925	2.0094
68.458	1.9974
66.1205	1.9858
63.9051	1.9743
61.8047	1.9631
59.8124	1.952
57.9221	1.9412
56.1277	1.9306
54.4235	1.9202
52.8043	1.91
51.2649	1.9
49.8008	1.8902
48.4075	1.8806
47.0808	1.8712
45.8167	1.8619
44.6118	1.8529
43.4624	1.844
42.3654	1.8353
41.3178	1.8267
40.3166	1.8183
39.3594	1.8101
38.4435	1.802
37.5666	1.7941
36.7266	1.7863
35.9214	1.7786
35.1491	1.7711
34.4079	1.7637
33.696	1.7564
33.0121	1.7493
32.3544	1.7423
31.7217	1.7353
31.1127	1.7285
30.5261	1.7218
29.9608	1.7152
29.4158	1.7087
28.8899	1.7024
28.3823	1.696
27.892	1.6898
27.4183	1.6837
26.9603	1.6777
26.5172	1.6717
26.0885	1.6658
25.6735	1.66
25.2714	1.6543
24.8818	1.6486
24.504	1.643
24.1376	1.6375
23.7821	1.6321
23.437	1.6267
23.1018	1.6213
22.7762	1.6161
22.4598	1.6109
22.1521	1.6057
21.8529	1.6006
21.5618	1.5955
21.2785	1.5905
21.0026	1.5856
20.734	1.5807
20.4723	1.5758
20.2173	1.571
19.9687	1.5663
19.7263	1.5615
19.4899	1.5569
19.2592	1.5522
19.0341	1.5476
18.8144	1.5431
18.5999	1.5385
18.3904	1.5341
18.1858	1.5296
17.9858	1.5252
17.7904	1.5208
17.5994	1.5165
17.4126	1.5121
17.23	1.5079
17.0513	1.5036
16.8766	1.4994
16.7055	1.4952
16.5382	1.491
16.3743	1.4869
16.2139	1.4828
16.0569	1.4787
15.903	1.4746
15.7523	1.4706
15.6047	1.4666
15.46	1.4626
15.3183	1.4587
15.1793	1.4547
15.0431	1.4508
14.9095	1.4469
14.7785	1.4431
14.6501	1.4392
14.524	1.4354
14.4004	1.4316
14.2792	1.4278
14.1602	1.4241
14.0434	1.4203
13.9287	1.4166
13.8162	1.4129
13.7057	1.4092
13.5973	1.4056
13.4907	1.4019
13.3861	1.3983
13.2834	1.3947
13.1825	1.3911
13.0833	1.3875
12.9859	1.3839
12.8902	1.3804
12.7962	1.3768
12.7037	1.3733
12.6129	1.3698
12.5236	1.3663
12.4358	1.3629
12.3495	1.3594
12.2646	1.3559
12.1811	1.3525
12.0991	1.3491
12.0184	1.3457
11.939	1.3423
11.8609	1.3389
11.7841	1.3356
11.7085	1.3322
11.6342	1.3289
11.561	1.3255
11.4891	1.3222
11.4182	1.3189
11.3485	1.3156
11.2799	1.3123
11.2124	1.309
11.1459	1.3058
11.0805	1.3025
11.016	1.2993
10.9526	1.296
10.8902	1.2928
10.8287	1.2896
10.7681	1.2864
10.7085	1.2832
10.6498	1.28
10.592	1.2768
10.535	1.2737
10.4789	1.2705
10.4236	1.2674
10.3692	1.2642
10.3155	1.2611
10.2627	1.258
10.2106	1.2548
10.1594	1.2517
10.1088	1.2486
10.059	1.2455
10.0099	1.2425
9.9616	1.2394
9.9139	1.2363
9.8669	1.2332
9.8207	1.2302
9.775	1.2271
9.73	1.2241
9.6857	1.221
9.642	1.218
9.5989	1.215
9.5565	1.212
9.5146	1.209
9.4733	1.2059
9.4327	1.2029
9.3925	1.1999
9.353	1.197
9.314	1.194
9.2755	1.191
9.2376	1.188
9.2002	1.185
9.1633	1.1821
9.127	1.1791
9.0911	1.1762
9.0557	1.1732
9.0209	1.1703
8.9865	1.1673
8.9525	1.1644
8.9191	1.1615
8.8861	1.1585
8.8535	1.1556
8.8214	1.1527
8.7897	1.1498
8.7585	1.1469
8.7277	1.144
8.6973	1.1411
8.6673	1.1382
8.6377	1.1353
8.6085	1.1324
8.5798	1.1295
8.5514	1.1266
8.5233	1.1237
8.4957	1.1208
8.4685	1.118
8.4416	1.1151
8.415	1.1122
8.3888	1.1094
8.363	1.1065
8.3375	1.1036
8.3124	1.1008
8.2876	1.0979
8.2631	1.0951
8.239	1.0922
8.2152	1.0894
8.1917	1.0865
8.1685	1.0837
8.1456	1.0808
8.123	1.078
8.1008	1.0752
8.0788	1.0723
8.0571	1.0695
8.0357	1.0666
8.0146	1.0638
8.0062	1.061
8.0227	1.0587
8.0355	1.0569
8.045	1.0556
8.0516	1.0547
8.0556	1.0541
8.0571	1.0539
8.0566	1.054
8.0542	1.0543
8.05	1.0549
8.0442	1.0557
8.0369	1.0567
8.0284	1.0579
8.0185	1.0593
8.0075	1.0608
8.0045	1.0625
8.0134	1.0636
8.0193	1.0644
8.0225	1.0649
8.0232	1.065
8.0218	1.0648
8.0183	1.0643
8.013	1.0636
8.0062	1.0627
8.0021	1.0615
8.0075	1.0608
8.0101	1.0604
8.0104	1.0604
8.0085	1.0607
8.0047	1.0612
8.0009	1.062
8.0038	1.0624
8.0043	1.0624
8.0025	1.0622
8.0012	1.0617
8.0024	1.0615
8.0013	1.0617
8.0019	1.0621
8.0025	1.0622
8.0009	1.062
8.0027	1.0615
8.0038	1.0613
8.0026	1.0615
8.0008	1.0619
8.0016	1.062
8	1.0618
8.0035	1.0613
8.0046	1.0612
8.0032	1.0614
8.0002	1.0619
8.001	1.062
8.0004	1.0618
8.0005	1.0619
8.001	1.0617
8	1.0618
8.0014	1.0616
8.0004	1.0618
8.0028	1.0622
8.0034	1.0623
8.0017	1.0621
8.0022	1.0615
8.0034	1.0614
8.0021	1.0615
8.0013	1.062
8.002	1.0621

## Sheet: suppleFig
FigS1b					FigS7				FigS13			FigS17											Figs20
MNIST	CIFAR-10	Fashion-MNIST	MWD		PSO	Simulated annealing	FFM		FFM	OPT		sample-0											a			b
0.023	0.024	0.0232	0.025		0.013	0.0142	0.0128		6.6773	6.637		Layer1-exp	Layer1-GT	Layer2-exp	Layer2-GT	Layer3-exp	Layer3-GT	Layer4-exp	Layer4-GT	Output	label		Symmetry	FC	FFM-256-L	FFM-256-NL	FFM-16-L	FFM-16-NL	FC-L	FC-NL
0.023	0.0239	0.0223	0.0244		0.015	0.0133	0.0128		6.6431	6.5669		-0.250994	-0.259756	0.473154	0.44716	1.62819	1.62819	1.89511	1.83105	1	1		96.67	96.67	87.63	90	81.25	83.375	87.37	89
0.0229	0.0239	0.0213	0.0236		0.0139	0.0132	0.0129		6.6089	6.6144		-0.315371	-0.259756	0.452126	0.44716	0.591366	0.591366	1.69229	1.83105	0.811419	0		96.67	96.67	87.75	89.75	83.5	84.75	86.37	89.38
0.0229	0.0238	0.0203	0.0227		0.0152	0.0135	0.013		6.5747	6.7073		-1.19174	-1.14187	-1.13321	-1.08807	-1.15041	-1.15041	-0.915789	-0.901267	0.0866736	0		96.67	96.67	87.88	89.75	81.25	81.125	87.25	89.13
0.0228	0.0237	0.0194	0.0218		0.0202	0.0133	0.0131		6.5405	6.5771		-1.19087	-1.14187	-1.15438	-1.08807	-0.648043	-0.648043	-0.893954	-0.901267				96.67	96.67	87.5	89.25	81.25	84.625	87.5	89
0.0228	0.0237	0.0192	0.0213		0.0192	0.0154	0.0132		6.5069	6.677		1.31284	1.32856	-1.36663	-1.37235	-0.990841	-0.990841	0.985209	0.990655				96.67	96.67	86.87	89.88	81.875	83.625	86.75	89
0.0228	0.0238	0.0196	0.0217		0.022	0.0213	0.0138		6.4738	6.516		1.30504	1.32856	-1.34269	-1.37235	0.0491138	0.0491138	0.951171	0.990655
0.0228	0.0239	0.0203	0.0225		0.0222	0.022	0.0176		6.4418	6.4415		0.100351	0.0967411	0.756869	0.767985	1.09951	1.09951	0.0246277	0.0233601
0.0228	0.024	0.0205	0.0229		0.0234	0.0222	0.0177		6.4114	6.4604		0.0997417	0.0967411	0.770091	0.767985	-0.0629781	-0.0629781	0.0230691	0.0233601
0.0227	0.0239	0.0203	0.0227						6.3824	6.354		-0.386789	-0.370824	-0.684123	-0.661473
0.0227	0.0237	0.0199	0.0224						6.3539	6.564		-0.376886	-0.370824	-0.676549	-0.661473
0.0226	0.0236	0.0194	0.022						6.3259	6.6113		0.333909	0.322645	0.115215	0.113659
0.0225	0.0234	0.0189	0.0216						6.2997	6.6347		0.322834	0.322645	0.113685	0.113659
0.0225	0.0233	0.0185	0.0213						6.2746	6.5901		0.0171726	0.00758735	0.0035956	0.0035651
0.0224	0.0232	0.0181	0.0209						6.2495	6.5484		0.0219943	0.00758735	0.00343577	0.0035651
0.0223	0.023	0.0176	0.0204						6.2259	6.5542		-0.000860571	0.00122723	-0.000372515	-0.000730967
0.0222	0.0229	0.0171	0.0198						6.2027	6.5743		-0.00486971	0.00122723	-0.000305601	-0.000730967
0.022	0.0227	0.0165	0.0191						6.1799	6.5488		sample-1
0.0218	0.0226	0.016	0.0183						6.1572	6.572		Layer1-exp	Layer1-GT	Layer2-exp	Layer2-GT	Layer3-exp	Layer3-GT	Layer4-exp	Layer4-GT	Output	label
0.0216	0.0224	0.0154	0.0176						6.1353	6.5761		0.115319	-0.355271	0.418787	0.322296	1.46605	1.46605	1.7871	1.5999	0.926693	0
0.0213	0.022	0.0149	0.0169						6.114	6.5692		-0.636174	-0.355271	0.304715	0.322296	1.92781	1.92781	1.57536	1.5999	1	1
0.0211	0.0218	0.0145	0.0163						6.0922	6.5228		-1.5853	-1.52202	-1.6282	-1.53597	-0.935958	-0.935958	-3.02397	-2.8287	0.873637	0
0.0207	0.0216	0.0141	0.0158						6.071	6.4749		-1.48921	-1.52202	-1.50896	-1.53597	-1.89315	-1.89315	-2.64533	-2.8287
0.0203	0.0212	0.0138	0.0154						6.0507	6.5268		1.04358	0.977509	-1.21874	-1.08672	-1.41158	-1.41158	1.54308	1.36326
0.0197	0.0207	0.0136	0.0151						6.0303	6.5818		0.949809	0.977509	-1.12998	-1.08672	0.158882	0.158882	1.41343	1.36326
0.0194	0.0203	0.0135	0.0149						6.0107	6.49		0.0588573	0.0562494	0.648963	0.585971	1.10723	1.10723	0.0743566	0.071807
0.0188	0.02	0.0134	0.0148						5.9919	6.4617		0.0542333	0.0562494	0.550694	0.585971	-0.189	-0.189	0.0718208	0.071807
0.0182	0.0198	0.0134	0.0147						5.9738	6.4728		-1.20811	-1.18057	-2.24115	-2.07943
0.0182	0.0192	0.0134	0.0147						5.9566	6.4885		-1.18292	-1.18057	-1.99367	-2.07943
0.0177	0.0189	0.0133	0.0146						5.9405	6.5091		1.0597	1.02809	0.380892	0.35778
0.017	0.0182	0.0133	0.0145						5.9251	6.4642		1.04981	1.02809	0.34561	0.35778
0.0168	0.0179	0.0133	0.0145						5.9105	6.4289		0.118123	0.0370856	0.0641197	0.0614809
0.0163	0.0173	0.0133	0.0144						5.8971	6.4415		0.0475887	0.0370856	0.0601761	0.0614809
0.016	0.0167	0.0133	0.0143						5.8844	6.4386		0.077062	-0.0235593	0.0130429	0.00868016
0.0155	0.0168	0.0133	0.0143						5.872	6.4612		-0.0805487	-0.0235593	0.00522959	0.00868016
0.0155	0.0163	0.0133	0.0142						5.8599	6.4505		sample-2
0.0153	0.0158	0.0133	0.0142						5.8482	6.4594		Layer1-exp	Layer1-GT	Layer2-exp	Layer2-GT	Layer3-exp	Layer3-GT	Layer4-exp	Layer4-GT	Output	label
0.0152	0.0158	0.0133	0.0142						5.8364	6.4737		-0.290071	-0.320875	0.570665	0.535731	1.31199	1.31199	1.52896	1.45963	0.717896	0
0.0145	0.0156	0.0133	0.0142						5.8246	6.417		-0.374234	-0.320875	0.548409	0.535731	2.04457	2.04457	1.44297	1.45963	0.85883	0
0.0151	0.0154	0.0132	0.0141						5.8132	6.4059		-1.45563	-1.41055	-1.43512	-1.32784	-0.890338	-0.890338	-3.11183	-3.03434	1	1
0.0143	0.0151	0.0132	0.0141						5.8006	6.4377		-1.46313	-1.41055	-1.4462	-1.32784	-2.07304	-2.07304	-2.9094	-3.03434
0.0146	0.015	0.0132	0.0141						5.7879	6.3935		0.966809	0.978941	-1.01695	-1.01072	-1.21825	-1.21825	1.21146	1.19651
0.0148	0.0151	0.0132	0.0141						5.7753	6.4094		0.941436	0.978941	-1.02205	-1.01072	0.180597	0.180597	1.23028	1.19651
0.014	0.0141	0.0132	0.0141						5.7634	6.473		0.0745202	0.0712829	0.57891	0.553281	1.14005	1.14005	0.0848725	0.0825651
0.0147	0.0141	0.0132	0.0141						5.7512	6.3828		0.0731955	0.0712829	0.598533	0.553281	-0.217546	-0.217546	0.084189	0.0825651
0.0148	0.0147	0.0132	0.0141						5.7394	6.3803		-1.28581	-1.2608	-2.35826	-2.22348
0.0148	0.0144	0.0132	0.0141						5.728	6.3523		-1.31372	-1.2608	-2.18534	-2.22348
0.0142	0.0145	0.0132	0.014						5.7171	6.4324		1.13153	1.09699	0.415231	0.399601
0.0144	0.0147	0.0132	0.014						5.7069	6.373		1.14736	1.09699	0.390547	0.399601
0.0141	0.0146	0.0132	0.014						5.6975	6.3689		0.125466	0.0379367	0.0466427	0.0453075
									5.6888	6.3225		0.143289	0.0379367	0.0444392	0.0453075
									5.6806	6.3684		0.0392257	0.00613613	-0.0116499	-0.0115068
									5.673	6.3431		0.0125881	0.00613613	-0.0113497	-0.0115068
									5.6652	6.3536
									5.6572	6.3256
									5.6487	6.2951
									5.6403	6.3417
									5.6313	6.3378
									5.6223	6.3474
									5.6123	6.329
									5.6016	6.3002
									5.5904	6.3028
									5.58	6.2962
									5.5698	6.3149
									5.5597	6.3038
									5.5491	6.2963
									5.5393	6.3253
									5.5299	6.3128
									5.522	6.2992
									5.515	6.308
									5.5079	6.2828
									5.5007	6.3017
									5.4935	6.2885
									5.4867	6.3068
									5.4806	6.3515
									5.4741	6.3139
									5.4676	6.3838
									5.4602	6.2899
									5.452	6.3603
									5.4439	6.3151
									5.4356	6.3124
									5.4272	6.39
									5.4193	6.3233
									5.4109	6.3033
									5.4025	6.3204
									5.3937	6.35
									5.3852	6.3129
									5.3769	6.3126
									5.3689	6.2818
									5.3609	6.2955
									5.3534	6.3052
									5.3451	6.3417
									5.3372	6.3173
									5.3291	6.3421
									5.3219	6.2572
									5.3143	6.3311
									5.3073	6.2802
									5.3002	6.2875
									5.2933	6.2721
									5.2859	6.2838
									5.2789	6.2943
									5.2721	6.2926
									5.2655	6.3061
									5.2582	6.2847
									5.2516	6.268
									5.2448	6.3063
									5.2382	6.2566
									5.2314	6.3087
									5.2251	6.3174
									5.2193	6.2363
									5.2128	6.2346
									5.2068	6.3007
									5.2007	6.2805
									5.1948	6.2398
									5.1894	6.2576
									5.1848	6.2446
									5.1801	6.2147
									5.1761	6.2843
									5.1724	6.257
									5.1697	6.2755
									5.1662	6.2205
									5.1641	6.251
									5.1617	6.2658
									5.1593	6.2247
									5.1554	6.2254
									5.1524	6.2233
									5.1484	6.1971
									5.1443	6.2147
									5.1401	6.2542
									5.1369	6.2331
									5.1325	6.1915
									5.1286	6.2892
									5.1244	6.2298
									5.1212	6.181
									5.1174	6.248
									5.1147	6.1941
									5.1112	6.2586
									5.1077	6.2106
									5.1038	6.2062
									5.1003	6.3091
									5.0964	6.2089
									5.0935	6.228
									5.0905	6.1948
									5.0879	6.2145
									5.0844	6.2185
									5.0815	6.1855
									5.0792	6.1991
									5.0773	6.1969
									5.0761	6.2519
									5.0751	6.1585
									5.0737	6.1896
									5.0716	6.2058
									5.071	6.1845
									5.0708	6.1735
									5.0708	6.1715
									5.0706	6.206
									5.0689	6.1708
									5.0677	6.1731
									5.0663	6.1972
									5.0652	6.1901
									5.0644	6.2009
									5.0629	6.1931
									5.0612	6.1979
									5.0606	6.1841
									5.0588	6.1859
									5.0592	6.1284
									5.0579	6.2264
									5.0573	6.1447
									5.0554	6.1331
									5.0551	6.1496
									5.0538	6.2137
									5.0529	6.123
									5.0512	6.1712
									5.0506	6.1408
									5.0493	6.1387
									5.0485	6.1693
									5.0469	6.1412
									5.0464	6.1608
									5.0452	6.1458
									5.0444	6.1356
									5.0435	6.1845
									5.0424	6.1661
									5.0412	6.1603
									5.0402	6.1299
									5.0397	6.0923
									5.0394	6.1388
									5.0391	6.1164
									5.0384	6.1465
									5.0373	6.1036
									5.0364	6.147
									5.036	6.1086
									5.035	6.1357
									5.0346	6.0927
									5.0335	6.1424
									5.033	6.1285
									5.0324	6.0848
									5.0324	6.1132
									5.0318	6.1299
									5.0316	6.1367
									5.0308	6.089
									5.0305	6.0745
									5.0303	6.1179
									5.0299	6.0938
									5.0289	6.1539
									5.0287	6.1385
									5.0276	6.1338
									5.0274	6.1229
									5.0263	6.0909
									5.0257	6.1123
									5.025	6.0701
									5.0244	6.0573
									5.0236	6.0957
									5.0229	6.0605
									5.0222	6.0953
									5.0216	6.0646
									5.0222	6.0934
									5.0219	6.1199
									5.0211	6.1159
									5.021	6.116
									5.0199	6.0369
									5.0203	6.031
									5.0205	6.0482
									5.0201	6.1445
									5.0207	6.0679
									5.0191	6.0579
									5.0197	6.1445
									5.0194	6.0465
									5.0194	6.0674
									5.0195	6.0402
									5.0191	6.0211
									5.0185	6.0323
									5.0182	6.0407
									5.0168	6.0372
									5.0167	6.0252
									5.016	6.0216
									5.0163	6.02
									5.0158	6.0479
									5.0154	6.0149
									5.015	6.003
									5.0149	6.0185
									5.0148	6.0261
									5.0149	5.9957
									5.015	5.9524
									5.015	5.9978
									5.0152	6.0423
									5.0151	5.9596
									5.016	6.0369
									5.0162	6.0291
									5.0167	5.9903
									5.017	6.0161
									5.0172	6.0468
									5.0177	6.0107
									5.0181	6.0645
									5.0181	5.9959
									5.0185	6.0912
									5.0175	6.0376
									5.0175	6.0591
									5.017	6.0348
									5.0174	6.0108
									5.0181	6.0235
									5.0182	5.942
									5.0183	5.9821
									5.0193	5.9695
									5.0195	5.9866
									5.0205	6.025
									5.0209	5.9947
									5.0222	6.0011
									5.0227	6.0203
									5.0227	6.0325
									5.023	5.9804
									5.023	6.0156
									5.023	6.0442
									5.023	6.0662
									5.023	6.0087
									5.023	6.045
									5.023	6.0117
									5.023	6.0344
									5.023	6.0191
									5.023	5.993
									5.023	6.0222
									5.023	5.9968
									5.023	6.0205
									5.023	6.0133
									5.023	6.0277
									5.023	6.0698
									5.023	6.0005
									5.023	5.9925
									5.023	5.999
									5.023	5.9875
									5.023	5.9917
									5.023	5.971
									5.023	6.0141
									5.023	5.9975
									5.023	6.0282
									5.023	6.0221
									5.023	6.0285
									5.023	5.9842
									5.023	5.9835
									5.023	6.0277
									5.023	5.9929
